# Supplementary material for: The landscape of GWAS validation; systematic review identifying 309 validated non-coding variants across 130 human diseases
Source: BMC Med Genomics. 2022 Apr 1;15:74. doi: 10.1186/s12920-022-01216-w (PMC8973751; doi:10.1186/s12920-022-01216-w)
Supplement: Supplementary file 3 — Additional file 3 contains all the validated variants and their details. The file is formatted to include separate rows for unique PMID-variant-gene triples, therefore variants that regulate multiple genes and variants that have been validated in more than one publication have more than one row in the file. [file 12920_2022_1216_MOESM3_ESM.xlsx]

## Sheet: Additional File 3
Publication Date	PMID	Title	Validated Variant rsID	Chr	Loc (hg38)	Variant Class	Target Gene	Associated Disease	Non-coding.Context	miRNA	Experimental_Validation	Closest_Target_Gene_TSS_Dist	minor_allele_freq_1KG	GWAS_SNP	GWAS_PMID	GWAS_DATE	GWAS_DISEASE.TRAIT	GWAS_MAPPED_TRAIT	GWAS_ancestry	LD_R2_GWAS_Validated	Distance_GWAS_Validated	DISEASE_ALL_TOP_MESH	DISEASE_ALL_TOP_MESH_PRIORITY
2021-01-29	33513366	A regulatory variant at 3q21.1 confers an increased pleiotropic risk for hyperglycemia and altered bone mineral density.	rs56371916	chr3	123376696	Cis Regulatory Element	ADCY5	Hyperglycemia	chromatin|intron|intronic	-	In-vivo/Animal models|Genome Editing|Gene Expression	27587	0.142	rs2877716	22581228	2012-05-13	Fasting blood glucose	fasting blood glucose measurement	EUR	1	1092	Nutritional and Metabolic Diseases	Nutritional and Metabolic Diseases
2021-01-21	33476087	SNPs associated with colorectal cancer at 15q13.3 affect risk enhancers that modulate GREM1 gene expression.	rs1406389	chr15	32717277	Cis Regulatory Element	GREM1	Colorectal Neoplasms	enhancer|regulatory element	-	Genome Editing|Gene Expression	-727	0.3454	rs2293582	25990418	2015-05-20	Colorectal cancer	colorectal cancer	EUR	0.886076	934	Digestive System Diseases;Neoplasms	Neoplasms
2021-01-09	33420081	SLE non-coding genetic risk variant determines the epigenetic dysfunction of an immune cell specific enhancer that controls disease-critical microRNA expression.	rs2431697	chr5	160452971	Cis Regulatory Element	Unclear	Lupus Erythematosus, Systemic	chromatin|enhancer|miRNA|non-coding|promoter|regulatory element	Microrna Mir-146; Microrna Mir-146a	In-vivo/Animal models|Genome Editing|Gene Expression|Chromatin Interaction	NA	0.3754	rs2431697	28714469	2017-07-17	Systemic lupus erythematosus	systemic lupus erythematosus	AFR;AMR;EUR	1	0	Immune System Diseases;Skin and Connective Tissue Diseases	Immune System Diseases
2021-01-07	33411777	Enhancer polymorphisms at the IKZF1 susceptibility locus for acute lymphoblastic leukemia impact B-cell proliferation and differentiation in both Down syndrome and non-Down syndrome genetic backgrounds.	rs17133807	chr7	50409989	Cis Regulatory Element	IKZF1	Down Syndrome|Precursor Cell Lymphoblastic Leukemia-lymphoma	enhancer	-	In-vivo/Animal models|Genome Editing|Gene Expression	42324	0.2155	rs4132601	19684604	2009-08-16	Acute lymphoblastic leukemia (childhood)	acute lymphoblastic leukemia	EUR	0.962863	7083	Neoplasms	Neoplasms
2020-12-28	33369221	Functional Genomic Analysis of a RUNX3 Polymorphism Associated with Ankylosing Spondylitis.	rs4648889	chr1	24967338	Cis Regulatory Element	Unclear	Spondylitis, Ankylosing	chromatin|enhancer|promoter|transcription factor|transcription factor binding	-	Genome Editing|Gene Expression|TF binding	NA	0.4583	rs6600247	26974007	2016-03-14	Chronic inflammatory diseases (ankylosing spondylitis, Crohn's disease, psoriasis, primary sclerosing cholangitis, ulcerative colitis) (pleiotropy)	ankylosing spondylitis, psoriasis, ulcerative colitis, Crohn's disease, sclerosing cholangitis	EUR	0.9475	11285	Musculoskeletal Diseases	Musculoskeletal Diseases
2020-11-28	33246552	Functional Genomics Identify a Regulatory Risk Variation rs4420550 in the 16p11.2 Schizophrenia-Associated Locus.	rs4420550	chr16	29927499	Cis Regulatory Element	TAOK2	Schizophrenia	chromatin|enhancer|non-coding|promoter	-	Genome Editing|Gene Expression|TF binding|Chromatin Interaction|Reporter Assays	-46369	0.4469	rs12691307	32606422	2020-06-30	Schizophrenia (MTAG)	schizophrenia	Multiple	0.99421	1057	Mental Disorders	Mental Disorders
2020-11-28	33246552	Functional Genomics Identify a Regulatory Risk Variation rs4420550 in the 16p11.2 Schizophrenia-Associated Locus.	rs4420550	chr16	29927499	Cis Regulatory Element	MAPK3	Schizophrenia	chromatin|enhancer|non-coding|promoter	-	Genome Editing|Gene Expression|TF binding|Chromatin Interaction|Reporter Assays	188500	0.4469	rs12691307	32606422	2020-06-30	Schizophrenia (MTAG)	schizophrenia	Multiple	0.99421	1057	Mental Disorders	Mental Disorders
2020-11-24	33231259	A Noncoding Variant Near PPP1R3B Promotes Liver Glycogen Storage and MetS, but Protects Against Myocardial Infarction.	rs4841132	chr8	9326086	Cis Regulatory Element	PPP1R3B	Glycogen Storage Disease|Liver Diseases|Myocardial Infarction	cis-regulation|non-coding	-	Genome Editing|Gene Expression	-174512	0.09325	rs9987289	26433129	2015-10-03	Plasma lactate levels	lactate measurement	EUR;AFR	0.799314	238	Cardiovascular Diseases;Digestive System Diseases;Congenital, Hereditary, and Neonatal Diseases and Abnormalities;Nutritional and Metabolic Diseases;Pathological Conditions, Signs and Symptoms	Cardiovascular Diseases
2020-11-24	33231259	A Noncoding Variant Near PPP1R3B Promotes Liver Glycogen Storage and MetS, but Protects Against Myocardial Infarction.	rs4841132	chr8	9326086	Cis Regulatory Element	LOC157273	Glycogen Storage Disease|Liver Diseases|Myocardial Infarction	cis-regulation|non-coding	-	Genome Editing|Gene Expression	NA	0.09325	rs9987289	26433129	2015-10-03	Plasma lactate levels	lactate measurement	EUR;AFR	0.799314	238	Cardiovascular Diseases;Digestive System Diseases;Congenital, Hereditary, and Neonatal Diseases and Abnormalities;Nutritional and Metabolic Diseases;Pathological Conditions, Signs and Symptoms	Cardiovascular Diseases
2020-11-18	33203992	Characterizing the function of EPB41L4A in the predisposition to papillary thyroid carcinoma.	rs17134155	chr5	112145999	Cis Regulatory Element	EPB41L4A	Carcinoma|Papillary Thyroid Cancer	cis-regulation|enhancer|non-coding	-	Genome Editing|Gene Expression|Reporter Assays	37388	0.24	rs73227498	28195142	2017-02-14	Thyroid cancer	thyroid carcinoma	EUR	0.665937	4208	Endocrine System Diseases;Neoplasms	Neoplasms
2020-11-10	33169458	A functional variant on 20q13.33 related to glioma risk alters enhancer activity and modulates expression of multiple genes.	rs3761124	chr20	63657399	Cis Regulatory Element	STMN3	Glioma	enhancer	-	Genome Editing|Gene Expression|Reporter Assays	283	0.2708	rs2297433	32386320	2020-05-09	Adult diffuse glioma (IDH wildtype)	glioma	Multiple	0.986551	4708	Neoplasms	Neoplasms
2020-10-30	33122083	Validation of prostate cancer risk variants rs10993994 and rs7098889 by CRISPR/Cas9 mediated genome editing.	rs7098889	chr10	46051347	Cis Regulatory Element	MSMB	Carcinogenesis|Prostatic Neoplasms	histone|promoter	-	Genome Editing|Gene Expression	-3167	0.4155	rs10763567	27262462	2016-06-04	Prostate cancer	prostate carcinoma	EUR	0.975422	6306	Neoplasms;Pathological Conditions, Signs and Symptoms	Neoplasms
2020-10-30	33122083	Validation of prostate cancer risk variants rs10993994 and rs7098889 by CRISPR/Cas9 mediated genome editing.	rs10993994	chr10	46046326	Promoter	MSMB	Carcinogenesis|Prostatic Neoplasms	histone|promoter	-	Genome Editing|Gene Expression	-57	0.4826	rs10993994	26034056	2015-06-01	Prostate cancer	prostate carcinoma	AFR;EAS;EUR;AMR	1	0	Neoplasms;Pathological Conditions, Signs and Symptoms	Neoplasms
2020-10-15	33058866	Identifying Novel Susceptibility Genes for Colorectal Cancer Risk From a Transcriptome-Wide Association Study of 125,478 Subjects.	rs1741640	chr20	62357358	Cis Regulatory Element	CABLES2	Colorectal Neoplasms	promoter	-	In-vivo/Animal models|Genome Editing|Reporter Assays	38973	0.3339	rs1741640	30510241	2018-12-03	Colorectal cancer or advanced adenoma	colorectal cancer, colorectal adenoma	EUR;EAS	1	0	Digestive System Diseases;Neoplasms	Neoplasms
2020-10-03	33009549	FSHB Transcription is Regulated by a Novel 5' Distal Enhancer With a Fertility-Associated Single Nucleotide Polymorphism.	rs11031006	chr11	30204981	Cis Regulatory Element	FSHB	Polycystic Ovary Syndrome	chromatin|enhancer|histone	-	In-vivo/Animal models|Gene Expression|TF binding|Reporter Assays	-26033	0.07967	rs11031006	26416764	2015-09-29	Polycystic ovary syndrome	polycystic ovary syndrome	Multiple;EUR	1	0	Endocrine System Diseases;Female Urogenital Diseases and Pregnancy Complications;Neoplasms	Neoplasms
2020-09-21	32952123	The osteoporosis susceptible SNP rs4325274 remotely regulates the SOX6 gene through enhancers.	rs4325274	chr11	16602359	Cis Regulatory Element	SOX6	Osteoporosis	enhancer|non-coding|transcription factor	-	Genome Editing|Gene Expression|TF binding|Reporter Assays	3632	0.1953	rs56074687	30595370	2018-12-27	Heel bone mineral density	heel bone mineral density	EUR	1	12431	Musculoskeletal Diseases;Nutritional and Metabolic Diseases	Musculoskeletal Diseases
2020-09-15	32929213	Transcription factor POU3F2 regulates TRIM8 expression contributing to cellular functions implicated in schizophrenia.	rs5011218	chr10	102641461	Cis Regulatory Element	TRIM8	Schizophrenia	promoter|transcription factor	-	Genome Editing|Gene Expression|TF binding|Reporter Assays	-3018	0.2049	rs4244354	31835028	2019-12-01	anorexia nervosa, attention-deficit/hyperactivity disorder, autism spectrum disorder, bipolar disorder, major depression, obsessive-compulsive disorder, schizophrenia, or Tourette syndrome (pleiotropy)	anorexia nervosa, obsessive-compulsive disorder, attention deficit hyperactivity disorder, Tourette syndrome, unipolar depression, schizophrenia, autism spectrum disorder, bipolar disorder	EUR	0.954468	24959	Mental Disorders	Mental Disorders
2020-08-05	32747698	Common genetic risk variants identified in the SPARK cohort support DDHD2 as a candidate risk gene for autism.	rs7001340	chr8	38404715	Cis Regulatory Element	DDHD2	Autistic Disorder	regulatory element	-	Gene Expression|Reporter Assays	144642	0.2057	rs4647903	31835028	2019-12-01	anorexia nervosa, attention-deficit/hyperactivity disorder, autism spectrum disorder, bipolar disorder, major depression, obsessive-compulsive disorder, schizophrenia, or Tourette syndrome (pleiotropy)	anorexia nervosa, obsessive-compulsive disorder, attention deficit hyperactivity disorder, Tourette syndrome, unipolar depression, schizophrenia, autism spectrum disorder, bipolar disorder	EUR	1	10349	Mental Disorders	Mental Disorders
2020-07-21	32684494	Regulation of melanocortin-4-receptor (MC4R) expression by SNP rs17066842 is dependent on glucose concentration.	rs17066842	chr18	60373391	Promoter	MC4R	Obesity	promoter	-	Gene Expression|Reporter Assays	-616	0.07488	rs11873305	25673412	2015-02-12	Hip circumference	hip circumference	AFR;EUR;SAS;Multiple	0.518847	8568	Nutritional and Metabolic Diseases;Pathological Conditions, Signs and Symptoms	Nutritional and Metabolic Diseases
2020-07-19	32680982	A rare variant of African ancestry activates 8q24 lncRNA hub by modulating cancer associated enhancer.	rs72725854	chr8	127062570	Cis Regulatory Element	PVT1	Carcinoma	chromatin|enhancer|non-coding|transcription factor	-	Genome Editing|Gene Expression|TF binding	-731956	0.02236	rs72725854	29356057	2018-01-21	Prostate cancer	prostate carcinoma	AFR	1	0	Neoplasms	Neoplasms
2020-07-19	32680982	A rare variant of African ancestry activates 8q24 lncRNA hub by modulating cancer associated enhancer.	rs72725854	chr8	127062570	Cis Regulatory Element	PRNCR1	Carcinoma	chromatin|enhancer|non-coding|transcription factor	-	Genome Editing|Gene Expression|TF binding	-17304	0.02236	rs72725854	29356057	2018-01-21	Prostate cancer	prostate carcinoma	AFR	1	0	Neoplasms	Neoplasms
2020-07-19	32680982	A rare variant of African ancestry activates 8q24 lncRNA hub by modulating cancer associated enhancer.	rs72725854	chr8	127062570	Cis Regulatory Element	PCAT1	Carcinoma	chromatin|enhancer|non-coding|transcription factor	-	Genome Editing|Gene Expression|TF binding	49416	0.02236	rs72725854	29356057	2018-01-21	Prostate cancer	prostate carcinoma	AFR	1	0	Neoplasms	Neoplasms
2020-07-17	32671202	Remote modulation of lncRNA GCLET by risk variant at 16p13 underlying genetic susceptibility to gastric cancer.	rs3850997	chr16	11949655	Cis Regulatory Element	GCLET	Carcinoma	CTCF|miRNA|non-coding	Microrna Mir-27a-3p	In-vivo/Animal models|Gene Expression	NA	0.3193	rs3850997	32671202	2020-05-20	Gastric cancer	gastric carcinoma	EAS;EUR	1	0	Neoplasms	Neoplasms
2020-07-17	32671985	Inherited variant in NFκB-1 promoter is associated with increased risk of IBD in an Algerian population and modulates SOX9 binding.	rs28362491	chr4	102500998	Promoter	NFKB1	Inflammatory Bowel Diseases	promoter|transcription factor	-	Gene Expression|TF binding|Reporter Assays	-333	0.4185	rs3774937	26974007	2016-03-14	Chronic inflammatory diseases (ankylosing spondylitis, Crohn's disease, psoriasis, primary sclerosing cholangitis, ulcerative colitis) (pleiotropy)	ankylosing spondylitis, psoriasis, ulcerative colitis, Crohn's disease, sclerosing cholangitis	EUR	0.748994	12098	Digestive System Diseases	Digestive System Diseases
2020-07-16	32665975	Fine-mapping within eQTL credible intervals by expression CROP-seq.	rs2251039	chr10	58269134	Cis Regulatory Element	CISD1	Inflammatory Bowel Diseases	chromatin|non-coding	-	Genome Editing|Gene Expression	-28	0.3968	rs2790216	23128233	2012-11-01	Inflammatory bowel disease	inflammatory bowel disease	EUR	0.993893	30969	Digestive System Diseases	Digestive System Diseases
2020-07-16	32665975	Fine-mapping within eQTL credible intervals by expression CROP-seq.	rs35675666	chr1	7961913	Cis Regulatory Element	PARK7	Inflammatory Bowel Diseases	chromatin|non-coding	-	Genome Editing|Gene Expression	19	0.1482	rs35675666	23128233	2012-11-01	Inflammatory bowel disease	inflammatory bowel disease	EUR	1	0	Digestive System Diseases	Digestive System Diseases
2020-07-11	32649856	A Platelet Function Modulator of Thrombin Activation Is Causally Linked to Cardiovascular Disease and Affects PAR4 Receptor Signaling.	rs10886430	chr10	119250744	Cis Regulatory Element	GRK5	Cardiovascular Diseases|Stroke|Thrombosis	enhancer	-	Gene Expression	43173	0.05012	rs10886430	32649856	2020-07-04	Thrombin-induced platelet aggregation	platelet aggregation	EUR	1	0	Cardiovascular Diseases	Cardiovascular Diseases
2020-07-05	32620998	Genetically programmed changes in transcription of the novel progranulin regulator.	rs629301	chr1	109275684	Promoter	PSRC1	Diabetes Mellitus, Type 2|Obesity	promoter|transcription factor|transcription factor binding	-	Gene Expression|TF binding|Reporter Assays	5995	0.239	rs602633	32541925	2020-06-15	Coronary heart disease x type 2 diabetes interaction	type II diabetes mellitus, coronary artery disease	EUR	0.853627	3205	Endocrine System Diseases;Nutritional and Metabolic Diseases;Pathological Conditions, Signs and Symptoms	Endocrine System Diseases
2020-06-23	32568442	The genetic polymorphism down-regulating HLA-DRB1 enhancer activity facilitates HBV persistence, evolution and hepatocarcinogenesis in the Chinese Han population.	rs477515	chr6	32601914	Cis Regulatory Element	HLA-DRB1	Hepatocellular Carcinoma	enhancer	-	Reporter Assays	-12066	0.2536	rs9275319	23242368	2012-12-16	Hepatocellular carcinoma in hepatitis B infection	hepatocellular carcinoma	EAS	0.532168	96604	Digestive System Diseases;Neoplasms	Neoplasms
2020-06-06	32499651	A distal enhancer at risk locus 11q13.5 promotes suppression of colitis by Treg cells.	rs11236797	chr11	76588605	Cis Regulatory Element	LRRC32	Colitis|Inflammatory bowel disease	enhancer|histone|non-coding|promoter|regulatory element|transcription factor	-	In-vivo/Animal models|Genome Editing|Gene Expression|TF binding	77366	0.3698	rs11236797	28067908	2017-01-09	Inflammatory bowel disease	inflammatory bowel disease	Multiple	1	0	Digestive System Diseases	Digestive System Diseases
2020-06-03	32483191	Massively parallel reporter assays of melanoma risk variants identify MX2 as a gene promoting melanoma.	rs398206	chr21	41370109	Cis Regulatory Element	MX2	Melanoma	cis-regulation|intron|intronic|transcription factor|transcription factor binding	-	In-vivo/Animal models|Gene Expression|TF binding|Reporter Assays	24	0.487	rs443099	32341527	2020-04-27	Nevus count or cutaneous melanoma	nevus count, cutaneous melanoma	EUR;Multiple	0.943504	1291	Neoplasms	Neoplasms
2020-05-01	32353178	lncRNA Neat1 Stimulates Osteoclastogenesis Via Sponging miR-7.	rs12789028	chr11	65558683	Cis Regulatory Element	NEAT1	Osteoporosis	chromatin|enhancer|intergenic|miRNA|non-coding	Microrna Mir-7	In-vivo/Animal models|Genome Editing|Gene Expression|Chromatin Interaction	133132	0.132	rs1346	27476799	2016-09-06	Lumbar spine bone mineral density (integral)	volumetric bone mineral density	EUR	0.98019	11097	Musculoskeletal Diseases;Nutritional and Metabolic Diseases	Musculoskeletal Diseases
2020-04-10	32271392	Regulation of Janus Kinase 2 by an Inflammatory Bowel Disease Causal Non-coding Single Nucleotide Polymorphism.	rs1887428	chr9	4984530	Promoter	JAK2	Inflammatory Bowel Diseases	non-coding|promoter|transcription factor|transcription factor binding	-	In-vivo/Animal models|Genome Editing|Gene Expression|TF binding	140	0.3073	rs10758669	23128233	2012-11-01	Inflammatory bowel disease	inflammatory bowel disease	EUR	0.825028	2928	Digestive System Diseases	Digestive System Diseases
2020-04-07	32248749	Identification of Functional Variant Enhancers Associated With Atrial Fibrillation.	rs6495063	chr15	73390367	Cis Regulatory Element	NPTN	Atrial Fibrillation	chromatin|non-coding|regulatory element	-	In-vivo/Animal models|Genome Editing|Gene Expression	173125	0.2131	rs74022964	30061737	2018-07-30	Atrial fibrillation	atrial fibrillation	EUR	0.701936	5444	Cardiovascular Diseases;Pathological Conditions, Signs and Symptoms	Cardiovascular Diseases
2020-04-07	32248749	Identification of Functional Variant Enhancers Associated With Atrial Fibrillation.	rs6495062	chr15	73390350	Cis Regulatory Element	NPTN	Atrial Fibrillation	chromatin|non-coding|regulatory element	-	In-vivo/Animal models|Genome Editing|Gene Expression	173142	0.2135	rs74022964	30061737	2018-07-30	Atrial fibrillation	atrial fibrillation	EUR	0.701936	5427	Cardiovascular Diseases;Pathological Conditions, Signs and Symptoms	Cardiovascular Diseases
2020-04-07	32248749	Identification of Functional Variant Enhancers Associated With Atrial Fibrillation.	rs7430477	chr3	38723999	Cis Regulatory Element	Unclear	Atrial Fibrillation	chromatin|non-coding|regulatory element	-	In-vivo/Animal models|Genome Editing|Gene Expression	NA	0.3926	rs6790396	30061737	2018-07-30	Atrial fibrillation	atrial fibrillation	EUR	0.520825	6435	Cardiovascular Diseases;Pathological Conditions, Signs and Symptoms	Cardiovascular Diseases
2020-04-03	32239398	Two novel pleiotropic loci associated with osteoporosis and abdominal obesity.	rs11254759	chr10	6815345	Cis Regulatory Element	PRKCQ	Osteoporosis	cis-regulation|promoter	-	In-vivo/Animal models|Genome Editing|Gene Expression|Reporter Assays	-235044	0.1428	rs2892347	32239398	2020-04-01	Femoral neck bone mineral density	femoral neck bone mineral density	EAS;EUR;AFR;AMR	0.826444	18458	Musculoskeletal Diseases;Nutritional and Metabolic Diseases	Musculoskeletal Diseases
2020-02-08	32031521	Analysis of zebrafish periderm enhancers facilitates identification of a regulatory variant near human KRT8/18 .	rs2070875	chr12	52950534	Cis Regulatory Element	KRT8	Orofacial Cleft	enhancer	-	In-vivo/Animal models|Genome Editing|Gene Expression|TF binding	-580	0.2306	rs3741442	28232668	2017-02-24	Nonsyndromic cleft lip with cleft palate	Cleft palate, cleft lip	EAS	1	2432	Stomatognathic Diseases;Musculoskeletal Diseases;Congenital, Hereditary, and Neonatal Diseases and Abnormalities	Musculoskeletal Diseases
2020-02-08	32031521	Analysis of zebrafish periderm enhancers facilitates identification of a regulatory variant near human KRT8/18 .	rs2070875	chr12	52950534	Cis Regulatory Element	KRT18	Orofacial Cleft	enhancer	-	In-vivo/Animal models|Genome Editing|Gene Expression|TF binding	729	0.2306	rs3741442	28232668	2017-02-24	Nonsyndromic cleft lip with cleft palate	Cleft palate, cleft lip	EAS	1	2432	Stomatognathic Diseases;Musculoskeletal Diseases;Congenital, Hereditary, and Neonatal Diseases and Abnormalities	Musculoskeletal Diseases
2020-01-27	31982041	Sepsis-associated acute respiratory distress syndrome in individuals of European ancestry: a genome-wide association study.	rs9508032	chr13	28421803	Cis Regulatory Element	FLT1	Respiratory Distress Syndrome, Adult|Sepsis	promoter|silencer	-	Reporter Assays	73276	0.2929	rs9508032	31982041	2020-01-23	Acute respiratory distress syndrome in sepsis	Sepsis, acute respiratory distress syndrome	EUR	1	0	Infections;Respiratory Tract Diseases;Pathological Conditions, Signs and Symptoms	Infections
2020-01-23	31968281	Identification of PIEZO1 polymorphisms for human bone mineral density.	rs62048221	chr16	88780144	Cis Regulatory Element	PIEZO1	Osteoporosis|Bone mineral density	cis-regulation|enhancer|promoter	-	In-vivo/Animal models|Gene Expression|TF binding|Reporter Assays	5076	0.1995	rs2272443	30598549	2018-12-31	Heel bone mineral density	heel bone mineral density	EUR	0.81465	7456	Musculoskeletal Diseases;Nutritional and Metabolic Diseases	Musculoskeletal Diseases
2020-01-18	31948755	Computational and functional analyses of T2D GWAS SNPs for transcription factor binding.	rs4607103	chr3	64726228	Cis Regulatory Element	ADAMTS9	Diabetes Mellitus, Type 2	enhancer|non-coding|transcription factor|transcription factor binding	-	Gene Expression|TF binding|Reporter Assays	-38228	0.354	rs4607103	28869590	2017-09-04	Type 2 diabetes	type II diabetes mellitus	SAS;EUR;Multiple;EAS	1	0	Endocrine System Diseases;Nutritional and Metabolic Diseases	Endocrine System Diseases
2020-01-18	31948755	Computational and functional analyses of T2D GWAS SNPs for transcription factor binding.	rs4430796	chr17	37738049	Cis Regulatory Element	HNF1B	Diabetes Mellitus, Type 2	enhancer|non-coding|transcription factor|transcription factor binding	-	Gene Expression|TF binding|Reporter Assays	-4232		rs4430796	24509480	2014-02-09	Type 2 diabetes	type II diabetes mellitus	EUR;AMR;SAS;EAS	1	0	Endocrine System Diseases;Nutritional and Metabolic Diseases	Endocrine System Diseases
2020-01-18	31948755	Computational and functional analyses of T2D GWAS SNPs for transcription factor binding.	rs849135	chr7	28156794	Cis Regulatory Element	Unclear	Diabetes Mellitus, Type 2	enhancer|non-coding|transcription factor|transcription factor binding	-	Gene Expression|TF binding|Reporter Assays	NA	0.2494	rs849135	30054458	2018-07-27	Type 2 diabetes	type II diabetes mellitus	SAS;EUR	1	0	Endocrine System Diseases;Nutritional and Metabolic Diseases	Endocrine System Diseases
2020-01-16	31936698	Candidate Causal Variants at the 8p12 Breast Cancer Risk Locus Regulate DUSP4 .	rs7461885	chr8	29671652	Cis Regulatory Element	DUSP4	Breast Neoplasms	chromatin|enhancer|intergenic|promoter|regulatory element	-	Gene Expression|Chromatin Interaction|Reporter Assays	-320968	0.3261	rs9693444	25751625	2015-04-01	Breast cancer	breast carcinoma	EUR	0.921625	19552	Neoplasms;Skin and Connective Tissue Diseases	Neoplasms
2020-01-16	31936698	Candidate Causal Variants at the 8p12 Breast Cancer Risk Locus Regulate DUSP4 .	rs12155535	chr8	29665997	Cis Regulatory Element	DUSP4	Breast Neoplasms	chromatin|enhancer|intergenic|promoter|regulatory element	-	Gene Expression|Chromatin Interaction|Reporter Assays	-315313	0.4345	rs9693444	25751625	2015-04-01	Breast cancer	breast carcinoma	EUR	0.88203	13897	Neoplasms;Skin and Connective Tissue Diseases	Neoplasms
2020-01-14	31928966	rs953413 Regulates Polyunsaturated Fatty Acid Metabolism by Modulating ELOVL2 Expression.	rs953413	chr6	11012626	Cis Regulatory Element	ELOVL2	Polyunsaturated Fatty Acid Metabolism	enhancer|intron	-	In-vivo/Animal models|Genome Editing|Gene Expression	31679	0.3175	rs3734398	21829377	2011-07-28	Plasma omega-3 polyunsaturated fatty acid levels (docosapentaenoic acid)	docosapentaenoic acid measurement	EUR	0.95547	29886
2019-12-29	31883164	Osteoporosis genome-wide association study variant c.3781 C>A is regulated by a novel anti-osteogenic factor miR-345-5p.	rs1026364	chr3	113651163	non-coding RNA	USF3	Osteoporosis	miRNA|transcription factor	Microrna Mir-345-5p	Gene Expression|TF binding|Reporter Assays	19070	0.3524	rs1026364	22504420	2012-04-15	Femoral neck bone mineral density	femoral neck bone mineral density	Multiple;EUR	1	0	Musculoskeletal Diseases;Nutritional and Metabolic Diseases	Musculoskeletal Diseases
2019-12-20	31855300	Epistasis between phenylethanolamine N-methyltransferase and β2-adrenergic receptor influences extracellular epinephrine level and associates with the susceptibility to allergic asthma.	rs11168070	chr5	148826364	Promoter	ADRB2	Asthma	promoter	-	Gene Expression|Reporter Assays	-247	0.2041	rs56330463	27863252	2016-11-17	Sum eosinophil basophil counts	basophil count, eosinophil count	EUR	0.954425	5916	Immune System Diseases;Respiratory Tract Diseases	Immune System Diseases
2019-12-06	31804013	Role of Systemic Lupus Erythematosus Risk Variants With Opposing Functional Effects as a Driver of Hypomorphic Expression of TNIP1 and Other Genes Within a Three-Dimensional Chromatin Network.	rs13180950	chr5	151072992	Cis Regulatory Element	TNIP1	Lupus Erythematosus, Systemic	chromatin|enhancer	-	In-vivo/Animal models|Gene Expression|TF binding|Reporter Assays	-7897	0.3542	rs6889239	26502338	2015-10-26	Systemic lupus erythematosus	systemic lupus erythematosus	EUR	0.557025	5218	Immune System Diseases;Skin and Connective Tissue Diseases	Immune System Diseases
2019-12-06	31804013	Role of Systemic Lupus Erythematosus Risk Variants With Opposing Functional Effects as a Driver of Hypomorphic Expression of TNIP1 and Other Genes Within a Three-Dimensional Chromatin Network.	rs10057690	chr5	151065654	Cis Regulatory Element	TNIP1	Lupus Erythematosus, Systemic	chromatin|enhancer	-	In-vivo/Animal models|Gene Expression|TF binding|Reporter Assays	-559	0.1569	rs10057690	28714469	2017-07-17	Systemic lupus erythematosus	systemic lupus erythematosus	AFR;AMR;EUR	1	0	Immune System Diseases;Skin and Connective Tissue Diseases	Immune System Diseases
2019-12-06	31804013	Role of Systemic Lupus Erythematosus Risk Variants With Opposing Functional Effects as a Driver of Hypomorphic Expression of TNIP1 and Other Genes Within a Three-Dimensional Chromatin Network.	rs10036748	chr5	151078585	Cis Regulatory Element	TNIP1	Lupus Erythematosus, Systemic	chromatin|enhancer	-	In-vivo/Animal models|Gene Expression|TF binding|Reporter Assays	2430	0.4363	rs10036748	28714469	2017-07-17	Systemic lupus erythematosus	systemic lupus erythematosus	AFR;AMR;EUR	1	0	Immune System Diseases;Skin and Connective Tissue Diseases	Immune System Diseases
2019-11-30	31780810	The functional variant of NTN1 contributes to the risk of nonsyndromic cleft lip with or without cleft palate.	rs4791331	chr17	9028765	Cis Regulatory Element	NTN1	Orofacial Cleft	enhancer	-	In-vivo/Animal models|Genome Editing|Gene Expression|Reporter Assays	7255	0.4838	rs4791774	25775280	2015-03-16	Nonsyndromic cleft lip with or without cleft palate	Cleft palate, cleft lip	EAS	1	37	Stomatognathic Diseases;Musculoskeletal Diseases;Congenital, Hereditary, and Neonatal Diseases and Abnormalities	Musculoskeletal Diseases
2019-10-30	31659207	Rare variants in non-coding regulatory regions of the genome that affect gene expression in systemic lupus erythematosus.	rs9888739	chr16	31301932	Cis Regulatory Element	ITGAM	Lupus Erythematosus, Systemic	enhancer|non-coding|regulatory element	-	Gene Expression|Reporter Assays	-22746	0.2718	rs9888739	24871463	2014-05-29	Systemic lupus erythematosus	systemic lupus erythematosus	EUR	1	0	Immune System Diseases;Skin and Connective Tissue Diseases	Immune System Diseases
2019-10-30	31659808	Single-nucleotide polymorphism rs13426236 contributes to an increased prostate cancer risk via regulating MLPH splicing variant 4.	rs13426236	chr2	237539297	Cis Regulatory Element	MLPH	Prostatic Neoplasms	enhancer|promoter	-	Gene Expression|Reporter Assays	-1152	0.376	rs2292884	29892016	2018-06-11	Prostate cancer	prostate carcinoma	EUR	0.751039	4714	Neoplasms;Male Urogenital Diseases	Neoplasms
2019-10-24	31641208	A 16q22.1 variant confers susceptibility to colorectal cancer as a distal regulator of ZFP90.	rs7198799	chr16	68784487	Cis Regulatory Element	ZFP90	Colorectal Neoplasms	enhancer|intron|promoter|transcription factor	-	In-vivo/Animal models|Genome Editing|Gene Expression|TF binding	222426	0.2446	rs9929218	19011631	2008-11-16	Colorectal cancer	colorectal cancer	EUR	0.98061	2556	Digestive System Diseases;Neoplasms	Neoplasms
2019-10-02	31570892	Allele-specific NKX2-5 binding underlies multiple genetic associations with human electrocardiographic traits.	rs590041	chr1	54276798	Cis Regulatory Element	SSBP3	EKG traits	regulatory element|transcription factor	-	Gene Expression|TF binding	-19532	0.3173	rs562408	28794112	2017-08-01	P wave duration	P wave duration	AFR;EUR	0.896164	147
2019-10-02	31570892	Allele-specific NKX2-5 binding underlies multiple genetic associations with human electrocardiographic traits.	rs3807989	chr7	116546187	Cis Regulatory Element	CAV1	EKG traits	regulatory element|transcription factor	-	Gene Expression|TF binding	19894	0.4399	rs3807989	31217584	2019-06-19	PR interval	P wave duration	AMR;AFR;Multiple	1	0
2019-09-29	31561366	Inferring the Molecular Mechanisms of Noncoding Alzheimer's Disease-Associated Genetic Variants.	rs4663105	chr2	127133851	Cis Regulatory Element	BIN1	Alzheimer Disease	enhancer|non-coding|regulatory element	-	Gene Expression|Reporter Assays	-26563	0.483	rs4663105	25778476	2015-03-17	Alzheimer's disease in APOE e4- carriers	Alzheimer's disease	EUR;Multiple	1	0	Mental Disorders;Nervous System Diseases	Nervous System Diseases
2019-09-29	31561366	Inferring the Molecular Mechanisms of Noncoding Alzheimer's Disease-Associated Genetic Variants.	rs3865444	chr19	51224706	Cis Regulatory Element	CD33	Alzheimer Disease	enhancer|non-coding|regulatory element	-	Gene Expression|Reporter Assays	-358	0.2113	rs3865444	31473137	2019-08-13	Alzheimer's disease	Alzheimer's disease	Multiple;EUR	1	0	Mental Disorders;Nervous System Diseases	Nervous System Diseases
2019-09-29	31561366	Inferring the Molecular Mechanisms of Noncoding Alzheimer's Disease-Associated Genetic Variants.	rs11765305	chr7	143414019	Cis Regulatory Element	EPHA1-AS1	Alzheimer Disease	enhancer|non-coding|regulatory element	-	Gene Expression|Reporter Assays	6186	0.3668	rs11771145	24162737	2013-10-27	Alzheimer's disease (late onset)	Alzheimer's disease	EUR	0.730576	350	Mental Disorders;Nervous System Diseases	Nervous System Diseases
2019-09-11	31500558	The Atherosclerosis Risk Variant rs2107595 Mediates Allele-Specific Transcriptional Regulation of HDAC9 via E2F3 and Rb1.	rs2107595	chr7	19009765	Cis Regulatory Element	HDAC9	Stroke	chromatin|enhancer|histone|non-coding|promoter|transcription factor	-	In-vivo/Animal models|Gene Expression|TF binding|Reporter Assays	158365	0.2526	rs2107595	26708676	2015-12-18	Ischemic stroke	Ischemic stroke	AMR;AFR;EUR;EAS;SAS	1	0	Cardiovascular Diseases;Nervous System Diseases	Nervous System Diseases
2019-08-18	31421124	An Allele-Specific Functional SNP Associated with Two Systemic Autoimmune Diseases Modulates IRF5 Expression by Long-Range Chromatin Loop Formation.	rs13239597	chr7	129055929	Cis Regulatory Element	IRF5	Autoimmune Diseases|Lupus Erythematosus, Systemic|Systemic Sclerosis	chromatin|enhancer|non-coding|promoter|transcription factor	-	Genome Editing|Gene Expression|TF binding|Chromatin Interaction|Reporter Assays	115091	0.05891	rs13239597	23740937	2013-06-10	Systemic lupus erythematosus and Systemic sclerosis	systemic scleroderma, systemic lupus erythematosus	EUR	1	0	Immune System Diseases;Skin and Connective Tissue Diseases	Immune System Diseases
2019-08-02	31366290	Variation in a Left Ventricle-Specific Hand1 Enhancer Impairs GATA Transcription Factor Binding and Disrupts Conduction System Development and Function.	rs10054375	chr5	154492272	Cis Regulatory Element	HAND1	Ventricular conduction system	cis-regulation|enhancer|intergenic|intron|intronic|regulatory element|transcription factor|transcription factor binding	-	In-vivo/Animal models|Genome Editing|Gene Expression|TF binding	-14045	0.3844	rs13165478	31251759	2019-06-28	QRS duration	QRS duration	AMR	1	2792
2019-07-26	31343404	Identification of an emphysema-associated genetic variant near TGFB2 with regulatory effects in lung fibroblasts.	rs1690789	chr1	218524685	Cis Regulatory Element	TGFB2	Emphysema	chromatin|promoter	-	In-vivo/Animal models|Genome Editing|Gene Expression	90559	0.2674	rs1690789	25006744	2014-07-09	Local histogram emphysema pattern	emphysema pattern measurement	EUR;AFR	1	0	Pathological Conditions, Signs and Symptoms	Pathological Conditions, Signs and Symptoms
2019-07-20	31322430	Allele-specific expression identified rs2509956 as a novel long-distance cis-regulatory SNP for SCGB1A1 , an important gene for multiple pulmonary diseases.	rs2509956	chr11	62429251	Cis Regulatory Element	SCGB1A1	Asthma|Lung Diseases	chromatin|cis-regulation|enhancer|promoter|transcription factor	-	Gene Expression|TF binding|Reporter Assays	10218	0.3898	rs3741240	23144326	2012-11-09	Chronic obstructive pulmonary disease-related biomarkers	chronic obstructive pulmonary disease, CC16 measurement	EUR	0.508309	10181	Respiratory Tract Diseases	Respiratory Tract Diseases
2019-07-19	31315839	Takayasu arteritis risk locus in IL6 represses the anti-inflammatory gene GPNMB through chromatin looping and recruiting MEF2-HDAC complex.	rs2069837	chr7	22728408	Cis Regulatory Element	GPNMB	Takayasu Arteritis	chromatin|enhancer|histone|non-coding|transcription factor	-	Gene Expression|TF binding|Chromatin Interaction|Reporter Assays	-507559	0.1198	rs2069837	25604533	2015-01-20	Takayasu arteritis	Takayasu arteritis	Multiple;EUR	1	0	Cardiovascular Diseases;Skin and Connective Tissue Diseases	Cardiovascular Diseases
2019-06-06	31164647	Functional testing of thousands of osteoarthritis-associated variants for regulatory activity.	rs4730222	chr7	107169848	Promoter	HBP1	Osteoarthritis	regulatory element	-	Genome Editing|Gene Expression|TF binding|Reporter Assays	75	0.1224	rs4730250	21068099	2010-11-10	Osteoarthritis	osteoarthritis	EUR;EAS	0.702852	397402	Musculoskeletal Diseases	Musculoskeletal Diseases
2019-05-26	31126313	The inherited variations of a p53-responsive enhancer in 13q12.12 confer lung cancer risk by attenuating TNFRSF19 expression.	rs17336602	chr13	23751913	Cis Regulatory Element	TNFRSF19	Carcinoma, Non-small-cell Lung	chromatin|enhancer	-	In-vivo/Animal models|Gene Expression|Chromatin Interaction	172533	0.3474	rs753955	21725308	2011-07-03	Lung cancer	lung carcinoma	EAS	0.646013	32193	Neoplasms;Respiratory Tract Diseases	Neoplasms
2019-05-26	31126313	The inherited variations of a p53-responsive enhancer in 13q12.12 confer lung cancer risk by attenuating TNFRSF19 expression.	rs4770489	chr13	23752615	Cis Regulatory Element	TNFRSF19	Carcinoma, Non-small-cell Lung	chromatin|enhancer	-	In-vivo/Animal models|Gene Expression|Chromatin Interaction	173235	0.3766	rs753955	21725308	2011-07-03	Lung cancer	lung carcinoma	EAS	0.646013	32895	Neoplasms;Respiratory Tract Diseases	Neoplasms
2019-05-26	31126313	The inherited variations of a p53-responsive enhancer in 13q12.12 confer lung cancer risk by attenuating TNFRSF19 expression.	rs34354770	chr13	23753479	Cis Regulatory Element	TNFRSF19	Carcinoma, Non-small-cell Lung	chromatin|enhancer	-	In-vivo/Animal models|Gene Expression|Chromatin Interaction	174099	0.3514	rs753955	21725308	2011-07-03	Lung cancer	lung carcinoma	EAS	0.642928	33759	Neoplasms;Respiratory Tract Diseases	Neoplasms
2019-05-14	31080113	Human iPSC-Derived Retinal Pigment Epithelium: A Model System for Prioritizing and Functionally Characterizing Causal Variants at AMD Risk Loci.	rs943080	chr6	43858890	Cis Regulatory Element	VEGFA	Macular Degeneration	chromatin|non-coding|transcription factor	-	In-vivo/Animal models|Gene Expression|TF binding	80718	0.3261	rs943080	26691988	2015-12-21	Advanced age-related macular degeneration	atrophic macular degeneration, age-related macular degeneration, wet macular degeneration	Multiple;AFR;EUR	1	0	Eye Diseases	Eye Diseases
2019-04-12	30973754	XBP1S Regulates MUC5B in a Promoter Variant-Dependent Pathway in Idiopathic Pulmonary Fibrosis Airway Epithelia.	rs35705950	chr11	1219991	Promoter	MUC5B	Idiopathic Pulmonary Fibrosis	promoter	-	In-vivo/Animal models|Genome Editing|Gene Expression	-3075	0.04672	rs35705950	24429156	2013-04-17	Idiopathic pulmonary fibrosis	idiopathic pulmonary fibrosis	EUR	1	0	Respiratory Tract Diseases	Respiratory Tract Diseases
2019-04-05	30944420	Identification of a 1p21 independent functional variant for abdominal obesity.	rs12409479	chr1	96335225	Cis Regulatory Element	PTBP2	Obesity	cis-regulation|promoter|transcription factor	-	In-vivo/Animal models|Gene Expression|TF binding|Reporter Assays	-386440	0.02296	rs12409479	30944420	2019-04-03	Trunk fat mass adjusted for trunk lean mass	lean mass-adjusted fat body mass	AFR;AMR;EUR;EAS	1	0	Nutritional and Metabolic Diseases;Pathological Conditions, Signs and Symptoms	Nutritional and Metabolic Diseases
2019-03-18	30878523	Functional characterization of the C7ORF76 genomic region, a prominent GWAS signal for osteoporosis in 7q21.3.	rs10085588	chr7	96508362	Cis Regulatory Element	SLC25A13	Osteoporosis	cis-regulation|non-coding|regulatory element	-	Gene Expression|Reporter Assays	-186215	0.2226	rs7781370	19801982	2009-10-04	Bone mineral density (hip)	bone density	EUR	0.9956	4143	Musculoskeletal Diseases;Nutritional and Metabolic Diseases	Musculoskeletal Diseases
2019-03-18	30878523	Functional characterization of the C7ORF76 genomic region, a prominent GWAS signal for osteoporosis in 7q21.3.	rs10085588	chr7	96508362	Cis Regulatory Element	SEM1	Osteoporosis	cis-regulation|non-coding|regulatory element	-	Gene Expression|Reporter Assays	-4839	0.2226	rs7781370	19801982	2009-10-04	Bone mineral density (hip)	bone density	EUR	0.9956	4143	Musculoskeletal Diseases;Nutritional and Metabolic Diseases	Musculoskeletal Diseases
2019-03-03	30823486	Functional Analysis of Promoter Variants in Genes Involved in Sex Steroid Action, DNA Repair and Cell Cycle Control.	rs13447455	chr1	91500888	Promoter	CDC7	Breast Neoplasms	cis-regulation|histone|promoter	-	Gene Expression|TF binding|Reporter Assays	37	0.1723	rs12134245	29059683	2017-10-23	Breast cancer	breast carcinoma	EAS;EUR	0.500848	55019	Neoplasms;Skin and Connective Tissue Diseases	Neoplasms
2019-02-23	30794691	The Crohn's disease associated SNP rs6651252 impacts MYC gene expression in human colonic epithelial cells.	rs6651252	chr8	128554935	Cis Regulatory Element	MYC	Crohn Disease	enhancer|transcription factor	-	Genome Editing|Gene Expression|TF binding	817314	0.1524	rs6651252	28067908	2017-01-09	Crohn's disease	Crohn's disease	Multiple	1	0	Digestive System Diseases	Digestive System Diseases
2019-01-26	30678091	Functional SNPs in the Human Autoimmunity-Associated Locus 17q12-21.	rs12946510	chr17	39756124	Cis Regulatory Element	IKZF3	Autoimmune Diseases	enhancer|transcription factor	-	Gene Expression|TF binding|Reporter Assays	22101	0.3099	rs1054609	30572963	2018-12-20	Autoimmune traits (pleiotropy)	autoimmune disease	EUR	0.847523	120900	Immune System Diseases	Immune System Diseases
2019-01-21	30661131	LncRNA ZBTB40-IT1 modulated by osteoporosis GWAS risk SNPs suppresses osteogenesis.	rs34920465	chr1	22373858	Cis Regulatory Element	ZBTB40-IT1	Osteoporosis	non-coding|transcription factor	-	Gene Expression|TF binding|Reporter Assays	-143616	0.2746	rs34920465	24249740	2013-11-17	Bone mineral density	bone density	EAS;AFR;EUR;AMR	1	0	Musculoskeletal Diseases;Nutritional and Metabolic Diseases	Musculoskeletal Diseases
2019-01-21	30661131	LncRNA ZBTB40-IT1 modulated by osteoporosis GWAS risk SNPs suppresses osteogenesis.	rs6426749	chr1	22384980	Cis Regulatory Element	ZBTB40-IT1	Osteoporosis	non-coding|transcription factor	-	Gene Expression|TF binding|Reporter Assays	-132494	0.2147	rs6426749	22504420	2012-04-15	Femoral neck bone mineral density	bone density	Multiple;EUR	1	0	Musculoskeletal Diseases;Nutritional and Metabolic Diseases	Musculoskeletal Diseases
2019-01-21	30661131	LncRNA ZBTB40-IT1 modulated by osteoporosis GWAS risk SNPs suppresses osteogenesis.	rs34920465	chr1	22373858	Cis Regulatory Element	ZBTB40	Osteoporosis	non-coding|transcription factor	-	Gene Expression|TF binding|Reporter Assays	-54980	0.2746	rs34920465	24249740	2013-11-17	Bone mineral density	bone density	EAS;AFR;EUR;AMR	1	0	Musculoskeletal Diseases;Nutritional and Metabolic Diseases	Musculoskeletal Diseases
2019-01-21	30661131	LncRNA ZBTB40-IT1 modulated by osteoporosis GWAS risk SNPs suppresses osteogenesis.	rs6426749	chr1	22384980	Cis Regulatory Element	ZBTB40	Osteoporosis	non-coding|transcription factor	-	Gene Expression|TF binding|Reporter Assays	-43858	0.2147	rs6426749	22504420	2012-04-15	Femoral neck bone mineral density	bone density	Multiple;EUR	1	0	Musculoskeletal Diseases;Nutritional and Metabolic Diseases	Musculoskeletal Diseases
2018-11-30	30487138	Functional Analysis and Fine Mapping of the 9p22.2 Ovarian Cancer Susceptibility Locus.	rs181552334	chr9	16907648	Cis Regulatory Element	BNC2	Ovarian cancer	regulatory element	-	Gene Expression|TF binding|Chromatin Interaction	-36805	0.4395	rs3814113	23535730	2013-04-01	Ovarian cancer	ovarian carcinoma	Multiple;EUR;EAS	0.954031	7375	Endocrine System Diseases;Female Urogenital Diseases and Pregnancy Complications;Neoplasms	Neoplasms
2018-11-17	30444878	Functional regulatory mechanism of smooth muscle cell-restricted LMOD1 coronary artery disease locus.	rs34091558	chr1	201917642	Cis Regulatory Element	LMOD1	Coronary Artery Disease	chromatin|non-coding	-	In-vivo/Animal models|Genome Editing|Gene Expression|TF binding|Reporter Assays	28906	0.1961	rs2820315	29212778	2017-12-06	Coronary artery disease	coronary artery disease	Multiple	0.785215	14506	Cardiovascular Diseases	Cardiovascular Diseases
2018-11-16	30429326	Genetic variant at coronary artery disease and ischemic stroke locus 1p32.2 regulates endothelial responses to hemodynamics.	rs17114036	chr1	56497149	Cis Regulatory Element	PLPP3	Coronary Artery Disease	chromatin|cis-regulation|enhancer|intron|non-coding|transcription factor|transcription factor binding	-	Genome Editing|Gene Expression|TF binding|Reporter Assays	16622	0.09125	rs17114036	24262325	2013-11-21	Coronary artery disease or ischemic stroke	stroke, coronary artery disease	Multiple	1	0	Cardiovascular Diseases	Cardiovascular Diseases
2018-10-26	30357299	Association of Genetic Variants With Warfarin-Associated Bleeding Among Patients of African Descent.	rs16871327	chr6	93423836	Cis Regulatory Element	EPHA7	Hemorrhage	cis-regulation|enhancer|promoter	-	Gene Expression|Reporter Assays	-4149	0.01258	rs78132896	30357299	2018-10-01	Warfarin-associated bleeding	response to anticoagulant	AFR	1	3497	Pathological Conditions, Signs and Symptoms	Pathological Conditions, Signs and Symptoms
2018-10-26	30357299	Association of Genetic Variants With Warfarin-Associated Bleeding Among Patients of African Descent.	rs78132896	chr6	93420339	Promoter	EPHA7	Hemorrhage	cis-regulation|enhancer|promoter	-	Gene Expression|Reporter Assays	-652	0.01258	rs78132896	30357299	2018-10-01	Warfarin-associated bleeding	response to anticoagulant	AFR	1	0	Pathological Conditions, Signs and Symptoms	Pathological Conditions, Signs and Symptoms
2018-09-28	30260965	rs4246215 is targeted by hsa-miR1236 to regulate FEN1 expression but is not associated with Fuchs' endothelial corneal dystrophy.	rs4246215	chr11	61796827	non-coding RNA	FEN1	Fuchs' Endothelial Dystrophy	miRNA|untranslated region	Microrna Mir-1236; Microrna Mir-1236-3p	Gene Expression|Reporter Assays	887	0.3031	rs174535	32352494	2020-04-30	Spherical equivalent	refractive error measurement	EUR	0.873461	12943	Neoplasms;Respiratory Tract Diseases	Neoplasms
2018-09-27	30254052	High-throughput characterization of genetic effects on DNA-protein binding and gene transcription.	rs3810936	chr9	114790605	Cis Regulatory Element	TNFSF15	Crohn Disease	non-coding|regulatory element	-	Gene Expression|Reporter Assays	1503	0.2889	rs3810936	21102463	2010-11-21	Crohn's disease	Crohn's disease	EUR	1	0	Digestive System Diseases	Digestive System Diseases
2018-09-19	30224649	Fine-mapping and functional studies highlight potential causal variants for rheumatoid arthritis and type 1 diabetes.	rs35926684	chr6	137678426	Cis Regulatory Element	TNFAIP3	Arthritis, Rheumatoid|Type 1 Diabetes Mellitus	enhancer|non-coding|regulatory element	-	Gene Expression	-188788	0.1068	rs6920220	23143596	2012-12-01	Rheumatoid arthritis	rheumatoid arthritis	EUR	0.855703	6941	Endocrine System Diseases;Immune System Diseases;Musculoskeletal Diseases;Nutritional and Metabolic Diseases;Skin and Connective Tissue Diseases	Immune System Diseases
2018-09-14	30212242	Positional integration of lung adenocarcinoma susceptibility loci with primary human alveolar epithelial cell epigenomes.	rs6942067	chr6	117464533	Cis Regulatory Element	DCBLD1	Adenocarcinoma Of Lung	chromatin|enhancer|transcription factor	-	Gene Expression|TF binding|Reporter Assays	10699	0.4111	rs9387478	23143601	2012-11-11	Lung cancer	lung carcinoma	EAS	0.511849	484	Neoplasms	Neoplasms
2018-09-11	30199539	Reduced monocyte and macrophage TNFSF15/TL1A expression is associated with susceptibility to inflammatory bowel disease.	rs6478109	chr9	114806486	Promoter	TNFSF15	Inflammatory Bowel Diseases	regulatory element	-	In-vivo/Animal models|Gene Expression	-447	0.273	rs6478109	18758464	2008-08-31	Inflammatory bowel disease	inflammatory bowel disease	EUR	1	0	Digestive System Diseases	Digestive System Diseases
2018-08-07	30079747	Identification of Functional Variants in the FAM13A Chronic Obstructive Pulmonary Disease Genome-Wide Association Study Locus by Massively Parallel Reporter Assays.	rs2013701	chr4	88963935	Cis Regulatory Element	FAM13A	Pulmonary Disease, Chronic Obstructive	chromatin|regulatory element	-	Genome Editing|Gene Expression|Reporter Assays	-27513	0.4996	rs7671167	20173748	2010-02-21	Chronic obstructive pulmonary disease	chronic obstructive pulmonary disease	Multiple;EUR	0.916024	1107	Respiratory Tract Diseases	Respiratory Tract Diseases
2018-07-24	30033361	Biology and Clinical Implications of the 19q13 Aggressive Prostate Cancer Susceptibility Locus.	rs11672691	chr19	41479679	Cis Regulatory Element	CEACAM21	Prostatic Neoplasms	enhancer|non-coding|transcription factor	-	Genome Editing|Gene Expression|TF binding	-69839		rs11672691	29892016	2018-06-11	Prostate cancer	prostate carcinoma	EUR	1	0	Neoplasms;Male Urogenital Diseases	Neoplasms
2018-07-21	30026326	A Rare Missense Variant in TCF7L2 Associates with Colorectal Cancer Risk by Interacting with a GWAS-Identified Regulatory Variant in the MYC Enhancer.	rs11169571	chr12	50819982	non-coding RNA	ATF1	Colorectal Neoplasms	enhancer|miRNA|regulatory element|transcription factor	Microrna Mir-1283; Microrna Mir-520d-5p	Gene Expression|TF binding	55473	0.3407	rs11169572	31089142	2019-05-14	Colorectal cancer	colorectal cancer	EUR	0.995729	3125	Digestive System Diseases;Neoplasms	Neoplasms
2018-07-04	29969634	Genetic variants with gene regulatory effects are associated with diisocyanate-induced asthma.	rs2513789	chr8	94115885	Cis Regulatory Element	CDH17	Asthma	histone|non-coding|promoter|transcription factor	-	Gene Expression|TF binding|Reporter Assays	46243	0.08546	rs2514805	25918132	2015-04-26	Diisocyanate-induced asthma	response to diisocyanate, asthma	EUR	0.894814	39134	Immune System Diseases;Respiratory Tract Diseases	Immune System Diseases
2018-07-04	29969634	Genetic variants with gene regulatory effects are associated with diisocyanate-induced asthma.	rs2446824	chr8	94115346	Cis Regulatory Element	CDH17	Asthma	histone|non-coding|promoter|transcription factor	-	Gene Expression|TF binding|Reporter Assays	46782	0.08526	rs2514805	25918132	2015-04-26	Diisocyanate-induced asthma	response to diisocyanate, asthma	EUR	0.894814	39673	Immune System Diseases;Respiratory Tract Diseases	Immune System Diseases
2018-06-26	29939218	rs401681 and rs402710 confer lung cancer susceptibility by regulating TERT expression instead of CLPTM1L in East Asian populations.	rs401681	chr5	1321972	Cis Regulatory Element	TERT	Carcinoma	chromatin|promoter	-	Gene Expression|TF binding|Reporter Assays	-26904	0.4107	rs401681	24163127	2013-10-24	Bladder cancer	bladder carcinoma	Multiple;EUR	1	0	Neoplasms	Neoplasms
2018-06-26	29939218	rs401681 and rs402710 confer lung cancer susceptibility by regulating TERT expression instead of CLPTM1L in East Asian populations.	rs402710	chr5	1320607	Cis Regulatory Element	TERT	Carcinoma	chromatin|promoter	-	Gene Expression|TF binding|Reporter Assays	-25539	0.3359	rs402710	18978790	2008-11-02	Lung cancer	bladder carcinoma	EUR	1	0	Neoplasms	Neoplasms
2018-06-23	29930735	Functional role of BTB and CNC Homology 1 gene in pancreatic cancer and its association with survival in patients treated with gemcitabine.	rs372883	chr21	29345416	non-coding RNA	BACH1	Pancreatic Neoplasms	miRNA|transcription factor	Microrna Mir-1257	In-vivo/Animal models|Genome Editing|Gene Expression|TF binding|Reporter Assays	18140	0.4281	rs372883	22158540	2011-12-11	Pancreatic cancer	pancreatic carcinoma	EAS	1	0	Neoplasms	Neoplasms
2018-06-21	29923177	BMI1 enhancer polymorphism underlies chromosome 10p12.31 association with childhood acute lymphoblastic leukemia.	rs4748812	chr10	22550154	Cis Regulatory Element	PIP4K2A	Precursor Cell Lymphoblastic Leukemia-lymphoma	enhancer|promoter|transcription factor	-	In-vivo/Animal models|Gene Expression|TF binding	-10519	0.4273	rs4748813	29348612	2018-01-18	Acute lymphoblastic leukemia (childhood)	acute lymphoblastic leukemia	AFR;EUR;AMR	0.832077	7652	Neoplasms	Neoplasms
2018-05-07	29730891	Alpha-synuclein mRNA isoform formation and translation affected by polymorphism in the human SNCA 3'UTR.	rs356165	chr4	89725735	Cis Regulatory Element	SNCA	Parkinson Disease	cis-regulation|untranslated region	-	Gene Expression|Reporter Assays	46222	0.4842	rs356220	24511991	2014-02-10	Parkinson's disease	Parkinson's disease	EUR	0.995738	5546	Nervous System Diseases	Nervous System Diseases
2018-05-05	29727689	A Comprehensive cis-eQTL Analysis Revealed Target Genes in Breast Cancer Susceptibility Loci Identified in Genome-wide Association Studies.	rs73134739	chr5	82074941	Cis Regulatory Element	ATG10	Breast Neoplasms	chromatin|cis-regulation|promoter	-	Gene Expression|Reporter Assays	-36451	0.1056	rs7707921	25751625	2015-04-01	Breast cancer	breast carcinoma	EUR	0.922218	167286	Neoplasms;Skin and Connective Tissue Diseases	Neoplasms
2018-05-05	29727689	A Comprehensive cis-eQTL Analysis Revealed Target Genes in Breast Cancer Susceptibility Loci Identified in Genome-wide Association Studies.	rs7257932	chr19	18416447	Cis Regulatory Element	SSBP4	Breast Neoplasms	chromatin|cis-regulation|promoter	-	Gene Expression|Reporter Assays	-2417	0.4361	rs4808801	29058716	2017-10-23	Breast cancer (estrogen-receptor negative)	breast carcinoma	EUR	0.873896	43884	Neoplasms;Skin and Connective Tissue Diseases	Neoplasms
2018-05-05	29727689	A Comprehensive cis-eQTL Analysis Revealed Target Genes in Breast Cancer Susceptibility Loci Identified in Genome-wide Association Studies.	rs2236007	chr14	36663564	Cis Regulatory Element	PAX9	Breast Neoplasms	chromatin|cis-regulation|promoter	-	Gene Expression|Reporter Assays	990	0.1663	rs2236007	29059683	2017-10-23	Breast cancer	breast carcinoma	EAS;EUR	1	0	Neoplasms;Skin and Connective Tissue Diseases	Neoplasms
2018-05-05	29727689	A Comprehensive cis-eQTL Analysis Revealed Target Genes in Breast Cancer Susceptibility Loci Identified in Genome-wide Association Studies.	rs3747479	chr5	44809060	Promoter	MRPS30	Breast Neoplasms	chromatin|cis-regulation|promoter	-	Gene Expression|Reporter Assays	113	0.3986	rs4415084	21263130	2011-01-24	Breast cancer	breast carcinoma	EUR	0.750032	146647	Neoplasms;Skin and Connective Tissue Diseases	Neoplasms
2018-05-05	29727689	A Comprehensive cis-eQTL Analysis Revealed Target Genes in Breast Cancer Susceptibility Loci Identified in Genome-wide Association Studies.	rs11552449	chr1	113905767	Promoter	DCLRE1B	Breast Neoplasms	chromatin|cis-regulation|promoter	-	Gene Expression|Reporter Assays	358	0.2422	rs11552449	29059683	2017-10-23	Breast cancer	breast carcinoma	EAS;EUR	1	0	Neoplasms;Skin and Connective Tissue Diseases	Neoplasms
2018-05-01	29706346	An Osteoporosis Risk SNP at 1p36.12 Acts as an Allele-Specific Enhancer to Modulate LINC00339 Expression via Long-Range Loop Formation.	rs6426749	chr1	22384980	Cis Regulatory Element	LINC00339	Osteoporosis	CTCF|chromatin|enhancer|intergenic|non-coding|promoter|transcription factor|transcription factor binding	-	In-vivo/Animal models|Genome Editing|Gene Expression|TF binding|Chromatin Interaction|Reporter Assays	359427	0.2147	rs6426749	22504420	2012-04-15	Femoral neck bone mineral density	femoral neck bone mineral density	Multiple;EUR	1	0	Musculoskeletal Diseases;Nutritional and Metabolic Diseases	Musculoskeletal Diseases
2018-04-19	29666371	Integration of human adipocyte chromosomal interactions with adipose gene expression prioritizes obesity-related genes from GWAS.	rs4776984	chr15	67825856	Cis Regulatory Element	MAP2K5	Obesity	cis-regulation|promoter|transcription factor	-	Gene Expression|TF binding	77488	0.4117	rs8028313	23563607	2013-04-07	Obesity	obesity	EUR	0.966491	75137	Nutritional and Metabolic Diseases;Pathological Conditions, Signs and Symptoms	Nutritional and Metabolic Diseases
2018-04-19	29669022	DNA-mediated dimerization on a compact sequence signature controls enhancer engagement and regulation by FOXA1.	rs541455835	chr7	46099939	Cis Regulatory Element	MAPT	Parkinson Disease	chromatin|enhancer|transcription factor|transcription factor binding	-	In-vivo/Animal models|Gene Expression|TF binding|Reporter Assays	114280	0.08626	rs8070723	21044948	2010-11-02	Parkinson's disease	Parkinson's disease	EUR	1	96241	Nervous System Diseases	Nervous System Diseases
2018-04-07	29625024	A Common Type 2 Diabetes Risk Variant Potentiates Activity of an Evolutionarily Conserved Islet Stretch Enhancer and Increases C2CD4A and C2CD4B Expression.	rs7163757	chr15	62099409	Cis Regulatory Element	C2CD4B	Diabetes Mellitus, Type 2	chromatin|enhancer|intergenic|transcription factor	-	In-vivo/Animal models|Gene Expression|TF binding|Reporter Assays	65876	0.4946	rs7163757	24509480	2014-02-09	Type 2 diabetes	type II diabetes mellitus	EUR;AMR;SAS;EAS	1	0	Endocrine System Diseases;Nutritional and Metabolic Diseases	Endocrine System Diseases
2018-04-06	29621232	Identification and functional analysis of glycemic trait loci in the China Health and Nutrition Survey.	rs12712928	chr2	44964941	Cis Regulatory Element	SIX3	Diabetes Mellitus	enhancer|non-coding	-	Gene Expression|Reporter Assays	23239	0.2474	rs12712928	29403010	2018-02-05	Hemoglobin A1c levels	HbA1c measurement	EAS	1	0	Endocrine System Diseases;Nutritional and Metabolic Diseases	Endocrine System Diseases
2018-04-06	29621232	Identification and functional analysis of glycemic trait loci in the China Health and Nutrition Survey.	rs12712928	chr2	44964941	Cis Regulatory Element	SIX2	Diabetes Mellitus	enhancer|non-coding	-	Gene Expression|Reporter Assays	44511	0.2474	rs12712928	29403010	2018-02-05	Hemoglobin A1c levels	HbA1c measurement	EAS	1	0	Endocrine System Diseases;Nutritional and Metabolic Diseases	Endocrine System Diseases
2018-03-24	29567676	Cancer-associated rs6983267 SNP and its accompanying long noncoding RNA CCAT2 induce myeloid malignancies via unique SNP-specific RNA mutations.	rs6983267	chr8	127401060	non-coding RNA	CCAT2	Carcinoma	non-coding	-	In-vivo/Animal models|Gene Expression	661	0.3902	rs6983267	26034056	2015-06-01	Prostate cancer	prostate carcinoma	AFR;EAS;EUR;AMR	1	0	Neoplasms	Neoplasms
2018-03-14	29531791	Evidence for a second ankylosing spondylitis-associated RUNX3 regulatory polymorphism.	rs4265380	chr1	24966865	Cis Regulatory Element	RUNX3	Spondylitis, Ankylosing	chromatin|enhancer|histone|regulatory element|transcription factor|transcription factor binding	-	Gene Expression|TF binding|Reporter Assays	-1744	0.4625	rs6600247	26974007	2016-03-14	Chronic inflammatory diseases (ankylosing spondylitis, Crohn's disease, psoriasis, primary sclerosing cholangitis, ulcerative colitis) (pleiotropy)	ankylosing spondylitis, psoriasis, ulcerative colitis, Crohn's disease, sclerosing cholangitis	EUR	0.9475	11758	Musculoskeletal Diseases	Musculoskeletal Diseases
2018-03-13	29528523	Multiple Functional Variants at 13q14 Risk Locus for Osteoporosis Regulate RANKL Expression Through Long-Range Super-Enhancer.	rs9533090	chr13	42377313	Cis Regulatory Element	TNFSF11	Osteoporosis	chromatin|enhancer|intergenic|non-coding|transcription factor	-	In-vivo/Animal models|Genome Editing|Gene Expression|TF binding|Chromatin Interaction|Reporter Assays	-185423	0.2837	rs9533090	24249740	2013-11-17	Bone mineral density	bone density	EAS;AFR;EUR;AMR	1	0	Musculoskeletal Diseases;Nutritional and Metabolic Diseases	Musculoskeletal Diseases
2018-03-07	29507875	Allele-specific long-distance regulation dictates IL-32 isoform switching and mediates susceptibility to HIV-1.	rs4349147	chr16	3074919	Cis Regulatory Element	IL32	Hiv Infections	chromatin|enhancer|intergenic|non-coding|promoter	-	Genome Editing|Gene Expression|Chromatin Interaction	6801	0.3281	rs4349147	22174851	2011-12-12	HIV-1 susceptibility	HIV-1 infection, Susceptibility to viral and mycobacterial infections	AFR	1	0	Immune System Diseases;Infections	Infections
2018-03-04	29499969	Schizophrenia-associated rs4702 G allele-specific downregulation of FURIN expression by miR-338-3p reduces BDNF production.	rs4702	chr15	90883330	non-coding RNA	FURIN	Schizophrenia	cis-regulation|miRNA	Microrna Mir-338; Microrna Mir-338-3p	Gene Expression|Reporter Assays	1915	0.3538	rs4702	28540026	2017-05-22	Autism spectrum disorder or schizophrenia	schizophrenia, autism spectrum disorder	EUR;Multiple	1	0	Mental Disorders	Mental Disorders
2018-02-28	29483615	CRISPR/cas9 mediated knockout of an intergenic variant rs6927172 identified IL-20RA as a new risk gene for multiple autoimmune diseases.	rs6927172	chr6	137681038	Cis Regulatory Element	IL20RA	Autoimmune Diseases	chromatin|intergenic	-	Genome Editing|Gene Expression|TF binding	-635858	0.09425	rs928722	26974007	2016-03-14	Chronic inflammatory diseases (ankylosing spondylitis, Crohn's disease, psoriasis, primary sclerosing cholangitis, ulcerative colitis) (pleiotropy)	ankylosing spondylitis, psoriasis, ulcerative colitis, Crohn's disease, sclerosing cholangitis	EUR	0.950303	28343	Immune System Diseases	Immune System Diseases
2018-02-28	29483615	CRISPR/cas9 mediated knockout of an intergenic variant rs6927172 identified IL-20RA as a new risk gene for multiple autoimmune diseases.	rs6927172	chr6	137681038	Cis Regulatory Element	TNFAIP3	Autoimmune Diseases	chromatin|intergenic	-	Genome Editing|Gene Expression|TF binding	-186176	0.09425	rs928722	26974007	2016-03-14	Chronic inflammatory diseases (ankylosing spondylitis, Crohn's disease, psoriasis, primary sclerosing cholangitis, ulcerative colitis) (pleiotropy)	ankylosing spondylitis, psoriasis, ulcerative colitis, Crohn's disease, sclerosing cholangitis	EUR	0.950303	28343	Immune System Diseases	Immune System Diseases
2018-02-25	29476007	Characterization of Coding/Noncoding Variants for SHROOM3 in Patients with CKD.	rs17319721	chr4	76447694	Cis Regulatory Element	SHROOM3	Renal Insufficiency, Chronic	non-coding|transcription factor|transcription factor binding	-	In-vivo/Animal models|Genome Editing|Gene Expression|TF binding	11548	0.2238	rs17319721	26831199	2016-01-21	Chronic kidney disease	chronic kidney disease	EUR	1	0	Female Urogenital Diseases and Pregnancy Complications;Male Urogenital Diseases	Male Urogenital Diseases
2018-02-18	29454095	An esophageal adenocarcinoma susceptibility locus at 9q22 also confers risk to esophageal squamous cell carcinoma by regulating the function of BARX1.	rs11789015	chr9	93953746	Promoter	BARX1	Esophageal Neoplasms	promoter|transcription factor	-	Genome Editing|TF binding|Reporter Assays	-315	0.253	rs11789015	24121790	2013-10-13	Esophageal adenocarcinoma	esophageal adenocarcinoma	EUR	1	0	Digestive System Diseases;Neoplasms	Neoplasms
2018-02-17	29449530	The type 2 diabetes-associated HMG20A gene is mandatory for islet beta cell functional maturity.	rs7119	chr15	77485290	Cis Regulatory Element	HMG20A	Diabetes Mellitus, Type 2	chromatin|promoter|transcription factor|untranslated region	-	In-vivo/Animal models|Gene Expression|TF binding|Reporter Assays	3240	0.3421	rs7119	21490949	2011-04-07	Type 2 diabetes	type II diabetes mellitus	EAS;SAS	1	0	Endocrine System Diseases;Nutritional and Metabolic Diseases	Endocrine System Diseases
2018-01-21	29351903	Integrative Genomic Analysis Predicts Causative Cis-Regulatory Mechanisms of the Breast Cancer-Associated Genetic Variant rs4415084.	rs4321755	chr5	44646093	Cis Regulatory Element	MRPS30	Carcinoma	chromatin|cis-regulation|enhancer|intergenic|non-coding|regulatory element|transcription factor	-	Gene Expression|TF binding	-162854	0.4822	rs4415084	21263130	2011-01-24	Breast cancer	breast carcinoma	EUR	0.987474	16320	Neoplasms	Neoplasms
2018-01-14	29331016	A candidate functional SNP rs7074440 in TCF7L2 alters gene expression through C-FOS in hepatocytes.	rs7074440	chr10	113025665	Cis Regulatory Element	TCF7L2	Diabetes Mellitus, Type 2	enhancer|transcription factor	-	In-vivo/Animal models|Genome Editing|Gene Expression|TF binding|Reporter Assays	74749	0.1899	rs7903146	17460697	2007-04-26	Type 2 diabetes	type II diabetes mellitus	EUR	0.908422	27075	Endocrine System Diseases;Nutritional and Metabolic Diseases	Endocrine System Diseases
2018-01-09	29307778	Computational and functional characterization of four SNPs in the SOST locus associated with osteoporosis.	rs7220711	chr17	43712597	Cis Regulatory Element	SOST	Osteoporosis	CTCF|enhancer|miRNA|regulatory element|transcription factor|untranslated region	Microrna Mir-98; Microrna Mir-98-5p	In-vivo/Animal models|Genome Editing|Gene Expression|TF binding	46194	0.4902	rs7220711	26733130	2016-01-06	Bone mineral density (spine)	spine bone mineral density	EUR;Multiple	1	0	Musculoskeletal Diseases;Nutritional and Metabolic Diseases	Musculoskeletal Diseases
2018-01-09	29307778	Computational and functional characterization of four SNPs in the SOST locus associated with osteoporosis.	rs1107748	chr17	43696446	Cis Regulatory Element	SOST	Osteoporosis	CTCF|enhancer|miRNA|regulatory element|transcription factor|untranslated region	Microrna Mir-98; Microrna Mir-98-5p	In-vivo/Animal models|Genome Editing|Gene Expression|TF binding	62345	0.4696	rs1107748	26733130	2016-01-06	Bone mineral density (hip)	spine bone mineral density	EUR;Multiple	1	0	Musculoskeletal Diseases;Nutritional and Metabolic Diseases	Musculoskeletal Diseases
2018-01-05	29300379	The role of SMAD3 in the genetic predisposition to papillary thyroid carcinoma.	rs4562997	chr15	67165814	Cis Regulatory Element	SMAD3	Thyroid Cancer, Papillary	chromatin|enhancer|intron|promoter	-	Genome Editing|Gene Expression|TF binding|Reporter Assays	-205	0.3399	rs56062135	28195142	2017-02-14	Thyroid cancer	thyroid carcinoma	EUR	0.704602	2522	Endocrine System Diseases;Neoplasms	Neoplasms
2018-01-05	29300379	The role of SMAD3 in the genetic predisposition to papillary thyroid carcinoma.	rs17293632	chr15	67150258	Cis Regulatory Element	SMAD3	Thyroid Cancer, Papillary	chromatin|enhancer|intron|promoter	-	Genome Editing|Gene Expression|TF binding|Reporter Assays	10692	0.09924	rs56062135	28195142	2017-02-14	Thyroid cancer	thyroid carcinoma	EUR	0.988018	13034	Endocrine System Diseases;Neoplasms	Neoplasms
2017-12-14	29234056	Identification and characterization of two functional variants in the human longevity gene FOXO3.	rs4946935	chr6	108679539	Cis Regulatory Element	FOXO3	Aging	CTCF|enhancer|intron|intronic|transcription factor	-	In-vivo/Animal models|Gene Expression|TF binding|Reporter Assays	23193	0.4886	rs1159806	32678081	2020-07-16	Aging traits (healthspan, parental lifespan or longevity) (multivariate analysis)	longevity	EUR	0.755431	6096
2017-12-14	29234056	Identification and characterization of two functional variants in the human longevity gene FOXO3.	rs12206094	chr6	108584997	Cis Regulatory Element	FOXO3	Aging	CTCF|enhancer|intron|intronic|transcription factor	-	In-vivo/Animal models|Gene Expression|TF binding|Reporter Assays	24080	0.2903	rs6911407	31484785	2019-09-04	Longevity	longevity	EUR	0.58488	39169
2017-12-06	29207083	A type 2 diabetes-associated SNP in KCNQ1 (rs163184) modulates the binding activity of the locus for Sp3 and Lsd1/Kdm1a, potentially affecting CDKN1C expression.	rs163184	chr11	2825839	Cis Regulatory Element	KCNQ1	Diabetes Mellitus, Type 2	histone|intron|intronic|promoter|transcription factor	-	Genome Editing|Gene Expression|TF binding	48264	0.3726	rs163184	24509480	2014-02-09	Type 2 diabetes	type II diabetes mellitus	EUR;AMR;SAS;EAS	1	0	Endocrine System Diseases;Nutritional and Metabolic Diseases	Endocrine System Diseases
2017-11-22	29156695	MiR-2964a-5p binding site SNP regulates ATM expression contributing to age-related cataract risk.	rs4585	chr11	108368901	non-coding RNA	ATM	Cataracts	miRNA	Microrna Mir-2964a-5p	Gene Expression|Reporter Assays	6016	0.4655	rs2028155	32231278	2020-03-30	Refractive error	Abnormality of refraction	EUR	1	27802	Eye Diseases	Eye Diseases
2017-11-04	29097363	Interrogation of the Atherosclerosis-Associated SORT1 (Sortilin 1) Locus With Primary Human Hepatocytes, Induced Pluripotent Stem Cell-Hepatocytes, and Locus-Humanized Mice.	rs12740374	chr1	109274968	Cis Regulatory Element	SORT1	Coronary Disease	non-coding|regulatory element	-	In-vivo/Animal models|Genome Editing|Gene Expression	41959	0.1955	rs12740374	28753643	2017-07-28	Lipoprotein phospholipase A2 activity in cardiovascular disease	lipoprotein-associated phospholipase A(2) measurement, acute coronary syndrome, coronary artery disease	Multiple	1	0	Cardiovascular Diseases	Cardiovascular Diseases
2017-10-25	29061142	Systematic identification of regulatory variants associated with cancer risk.	rs11055880	chr12	14257700	Cis Regulatory Element	ATF7IP	Breast Cancer	enhancer|non-coding|regulatory element	-	Genome Editing|Gene Expression	-107976	0.142	rs17221259	24143190	2013-10-15	Breast cancer	breast carcinoma	EAS	1	149	Neoplasms;Skin and Connective Tissue Diseases	Neoplasms
2017-10-24	29056226	A Dementia-Associated Risk Variant near TMEM106B Alters Chromatin Architecture and Gene Expression.	rs1990620	chr7	12244382	Cis Regulatory Element	TMEM106B	Frontotemporal Lobar Degeneration	CTCF|chromatin|cis-regulation|non-coding|promoter	-	Gene Expression|Chromatin Interaction	14024	0.387	rs7791726	29724592	2018-04-30	Frontotemporal dementia with GRN mutation	Frontotemporal dementia	EUR	1	679	Mental Disorders;Nervous System Diseases;Nutritional and Metabolic Diseases	Nervous System Diseases
2017-10-07	28985029	A variant associated with sagittal nonsyndromic craniosynostosis alters the regulatory function of a non-coding element.	rs1884302	chr20	7125642	Cis Regulatory Element	BMP2	Craniosynostoses	enhancer|intron|intronic|non-coding|regulatory element	-	In-vivo/Animal models|Gene Expression|Reporter Assays	357956	0.4217	rs1884302	23160099	2012-11-18	Sagittal craniosynostosis	Isolated scaphocephaly	EUR;Multiple	1	0	Musculoskeletal Diseases;Congenital, Hereditary, and Neonatal Diseases and Abnormalities	Musculoskeletal Diseases
2017-10-06	28978027	Functional dissection of breast cancer risk-associated TERT promoter variants.	rs3215401	chr5	1296141	Promoter	TERT	Carcinoma	chromatin|promoter|regulatory element	-	Genome Editing|Gene Expression|TF binding|Chromatin Interaction|Reporter Assays	-1073	0.2981	rs2736108	27117709	2016-04-27	Breast cancer	breast carcinoma	EUR	0.961206	1232	Neoplasms	Neoplasms
2017-10-06	28978027	Functional dissection of breast cancer risk-associated TERT promoter variants.	rs2853669	chr5	1295234	Promoter	TERT	Carcinoma	chromatin|promoter|regulatory element	-	Genome Editing|Gene Expression|TF binding|Chromatin Interaction|Reporter Assays	-166	0.2979	rs2736108	27117709	2016-04-27	Breast cancer	breast carcinoma	EUR	0.961206	2139	Neoplasms	Neoplasms
2017-10-04	28973302	Pseudoexfoliation and Alzheimer's associated CLU risk variant, rs2279590, lies within an enhancer element and regulates CLU, EPHX2 and PTK2B gene expression.	rs2279590	chr8	27598736	Cis Regulatory Element	CLU	Alzheimer Disease	chromatin|enhancer|intron|intronic|regulatory element|transcription factor|transcription factor binding	-	Genome Editing|Gene Expression|TF binding|Reporter Assays	1279	0.2406	rs2279590	25778476	2015-03-17	Alzheimer's disease in APOE e4- carriers	Alzheimer's disease	EUR;Multiple	1	0	Mental Disorders;Nervous System Diseases	Nervous System Diseases
2017-10-04	28973302	Pseudoexfoliation and Alzheimer's associated CLU risk variant, rs2279590, lies within an enhancer element and regulates CLU, EPHX2 and PTK2B gene expression.	rs2279590	chr8	27598736	Cis Regulatory Element	EPHX2	Alzheimer Disease	chromatin|enhancer|intron|intronic|regulatory element|transcription factor|transcription factor binding	-	Genome Editing|Gene Expression|TF binding|Reporter Assays	83273	0.2406	rs2279590	25778476	2015-03-17	Alzheimer's disease in APOE e4- carriers	Alzheimer's disease	EUR;Multiple	1	0	Mental Disorders;Nervous System Diseases	Nervous System Diseases
2017-10-04	28973302	Pseudoexfoliation and Alzheimer's associated CLU risk variant, rs2279590, lies within an enhancer element and regulates CLU, EPHX2 and PTK2B gene expression.	rs2279590	chr8	27598736	Cis Regulatory Element	PTK2B	Alzheimer Disease	chromatin|enhancer|intron|intronic|regulatory element|transcription factor|transcription factor binding	-	Genome Editing|Gene Expression|TF binding|Reporter Assays	144705	0.2406	rs2279590	25778476	2015-03-17	Alzheimer's disease in APOE e4- carriers	Alzheimer's disease	EUR;Multiple	1	0	Mental Disorders;Nervous System Diseases	Nervous System Diseases
2017-09-22	28932319	DNA hypomethylation of a transcription factor binding site within the promoter of a gout risk gene NRBP1 upregulates its expression by inhibition of TFAP2A binding.	rs780093	chr2	27519736	Promoter	NRBP1	Gout	promoter|regulatory element|transcription factor|transcription factor binding	-	In-vivo/Animal models|Gene Expression|TF binding|Reporter Assays	79421	0.2915	rs780094	27899376	2016-11-29	Renal underexcretion gout	gout	EAS	0.975722	1366	Musculoskeletal Diseases;Congenital, Hereditary, and Neonatal Diseases and Abnormalities;Nutritional and Metabolic Diseases	Musculoskeletal Diseases
2017-09-02	28860510	A functional IL1RL1 variant regulates corticosteroid-induced sST2 expression in ulcerative colitis.	rs6543115	chr2	102311181	Promoter	IL1RL1	Colitis, Ulcerative	promoter	-	Gene Expression|TF binding|Reporter Assays	-321	0.2891	rs2075184	26301688	2015-08-24	Pediatric autoimmune diseases	autoimmune thyroid disease, type I diabetes mellitus, Common variable immunodeficiency, ankylosing spondylitis, psoriasis, celiac disease, ulcerative colitis, Crohn's disease, autoimmune disease, juvenile idiopathic arthritis, systemic lupus erythematosus	EUR	0.760379	152951	Digestive System Diseases	Digestive System Diseases
2017-08-01	28759004	A common intronic variant of PARP1 confers melanoma risk and mediates melanocyte growth via regulation of MITF.	rs144361550	chr1	226407703	Cis Regulatory Element	PARP1	Melanoma	intron|intronic|transcription factor	-	Gene Expression|TF binding	279	0.4619	rs3219090	21983785	2011-10-09	Melanoma	melanoma	EUR	0.945837	30713	Neoplasms	Neoplasms
2017-07-31	28755661	Association of alpha A-crystallin polymorphisms with susceptibility to nuclear age-related cataract in a Han Chinese population.	rs7278468	chr21	43168647	Promoter	CRYAA	Cataracts	chromatin|transcription factor|untranslated region	-	Gene Expression|TF binding|Reporter Assays	-361	0.3656	rs7278468	33311586	2020-12-11	Age-related nuclear cataracts	Age-related nuclear cataract	EUR;EAS;SAS	1	0	Eye Diseases	Eye Diseases
2017-07-29	28753427	A Genetic Variant Associated with Five Vascular Diseases Is a Distal Regulator of Endothelin-1 Gene Expression.	rs9349379	chr6	12903725	Cis Regulatory Element	EDN1	Vascular Diseases	chromatin|enhancer|histone|intron|non-coding	-	Genome Editing|Gene Expression	613364	0.3774	rs9349379	32374345	2020-05-06	Spontaneous coronary artery dissection	spontaneous coronary artery dissection	EUR	1	0	Cardiovascular Diseases	Cardiovascular Diseases
2017-07-08	28683826	Identification and characterization of a FOXA2-regulated transcriptional enhancer at a type 2 diabetes intronic locus that controls GCKR expression in liver cells.	rs780096	chr2	27518205	Cis Regulatory Element	GCKR	Diabetes Mellitus, Type 2	cis-regulation|enhancer|histone|intragenic|intron|intronic|transcription factor|transcription factor binding	-	In-vivo/Animal models|Genome Editing|Gene Expression|TF binding|Reporter Assays	10864	0.4066	rs780094	22885922	2012-09-01	Type 2 diabetes	type II diabetes mellitus	EUR;SAS	0.628044	165	Endocrine System Diseases;Nutritional and Metabolic Diseases	Endocrine System Diseases
2017-07-08	28683826	Identification and characterization of a FOXA2-regulated transcriptional enhancer at a type 2 diabetes intronic locus that controls GCKR expression in liver cells.	rs780095	chr2	27518238	Cis Regulatory Element	GCKR	Diabetes Mellitus, Type 2	cis-regulation|enhancer|histone|intragenic|intron|intronic|transcription factor|transcription factor binding	-	In-vivo/Animal models|Genome Editing|Gene Expression|TF binding|Reporter Assays	10897	0.3638	rs780093	26818947	2016-01-28	Type 2 diabetes	type II diabetes mellitus	EAS;SAS;EUR;AMR	0.709651	1498	Endocrine System Diseases;Nutritional and Metabolic Diseases	Endocrine System Diseases
2017-07-08	28683826	Identification and characterization of a FOXA2-regulated transcriptional enhancer at a type 2 diabetes intronic locus that controls GCKR expression in liver cells.	rs780094	chr2	27518370	Cis Regulatory Element	GCKR	Diabetes Mellitus, Type 2	cis-regulation|enhancer|histone|intragenic|intron|intronic|transcription factor|transcription factor binding	-	In-vivo/Animal models|Genome Editing|Gene Expression|TF binding|Reporter Assays	11029	0.3017	rs780094	22885922	2012-09-01	Type 2 diabetes	type II diabetes mellitus	EUR;SAS	1	0	Endocrine System Diseases;Nutritional and Metabolic Diseases	Endocrine System Diseases
2017-07-08	28684635	A Type 2 Diabetes-Associated Functional Regulatory Variant in a Pancreatic Islet Enhancer at the ADCY5 Locus.	rs11708067	chr3	123346931	Cis Regulatory Element	ADCY5	Diabetes Mellitus, Type 2	enhancer|intron	-	In-vivo/Animal models|Genome Editing|Gene Expression|TF binding|Reporter Assays	-28779	0.1504	rs11708067	22885922	2012-09-01	Type 2 diabetes	type II diabetes mellitus	EUR;SAS	1	0	Endocrine System Diseases;Nutritional and Metabolic Diseases	Endocrine System Diseases
2017-05-31	28556356	Identification of a functional enhancer variant within the chronic pancreatitis-associated SPINK1 c.101A>G (p.Asn34Ser)-containing haplotype.	rs142703147	chr5	147835718	Cis Regulatory Element	SPINK1	Pancreatitis, Chronic	chromatin|cis-regulation|enhancer|promoter|transcription factor	-	Gene Expression|TF binding|Reporter Assays	-4047	0.004992	rs146437551	28754779	2017-07-28	Alcoholic chronic pancreatitis	alcoholic pancreatitis	EUR	0.88798	27258	Digestive System Diseases	Digestive System Diseases
2017-05-11	28487391	Functional Characterization of the GUCY1A3 Coronary Artery Disease Risk Locus.	rs7692387	chr4	155714157	Cis Regulatory Element	GUCY1A1	Coronary Artery Disease	chromatin|intron|intronic|promoter|transcription factor|transcription factor binding	-	In-vivo/Animal models|Genome Editing|Gene Expression|TF binding|Reporter Assays	46494	0.1625	rs72689147	26343387	2015-09-07	Coronary artery disease	coronary artery disease	EAS;SAS;Multiple;AMR;EUR;AFR	0.96716	4579	Cardiovascular Diseases	Cardiovascular Diseases
2017-04-28	28447668	Functional characterization of a multi-cancer risk locus on chr5p15.33 reveals regulation of TERT by ZNF148.	rs36115365	chr5	1313127	Cis Regulatory Element	TERT	Carcinoma	histone|regulatory element|transcription factor	-	Genome Editing|Gene Expression|TF binding	-18059	0.09844	rs4635969	20543847	2010-06-13	Testicular germ cell cancer	testicular carcinoma	EUR	0.667307	4690	Neoplasms	Neoplasms
2017-03-24	28334807	Allele-specific quantitative proteomics unravels molecular mechanisms modulated by cis-regulatory PPARG locus variation.	rs7647481	chr3	12350314	Cis Regulatory Element	PPARG	Diabetes Mellitus, Type 2	chromatin|cis-regulation|regulatory element|transcription factor	-	In-vivo/Animal models|Gene Expression|TF binding	-1158	0.1198	rs1801282	17463249	2007-04-26	Type 2 diabetes	type II diabetes mellitus	EUR	0.99059	1312	Endocrine System Diseases;Nutritional and Metabolic Diseases	Endocrine System Diseases
2017-03-10	28277607	Identification of a functional polymorphism affecting microRNA binding in the susceptibility locus 1q25.3 for colorectal cancer.	rs1062044	chr1	183143277	non-coding RNA	LAMC1	Colorectal Neoplasms	miRNA|non-coding	Microrna Mir-423-5p	In-vivo/Animal models|Reporter Assays	8587	0.4527	rs10752881	24836286	2014-05-18	Colorectal cancer	colorectal cancer	EAS;EUR	0.763803	138921	Digestive System Diseases;Neoplasms	Neoplasms
2017-03-09	28272906	Regulation of MUC5B Expression in Idiopathic Pulmonary Fibrosis.	rs35705950	chr11	1219991	Promoter	MUC5B	Idiopathic Pulmonary Fibrosis	chromatin|promoter	-	Genome Editing|Gene Expression|TF binding	-3075	0.04672	rs35705950	24429156	2013-04-17	Idiopathic pulmonary fibrosis	idiopathic pulmonary fibrosis	EUR	1	0	Respiratory Tract Diseases	Respiratory Tract Diseases
2017-02-25	28234966	The single nucleotide variant rs12722489 determines differential estrogen receptor binding and enhancer properties of an IL2RA intronic region.	rs12722489	chr10	6060049	Cis Regulatory Element	IL2RA	Arthritis, Rheumatoid|Colitis, Ulcerative|Crohn Disease|Multiple Sclerosis	chromatin|enhancer|intron|intronic	-	In-vivo/Animal models|Gene Expression|TF binding|Reporter Assays	2241	0.09105	rs12722489	21102463	2010-11-21	Crohn's disease	Crohn's disease	EUR	1	0	Digestive System Diseases;Immune System Diseases;Musculoskeletal Diseases;Nervous System Diseases;Skin and Connective Tissue Diseases	Immune System Diseases
2017-02-11	28187071	Genetic Polymorphism of LBX1 Is Associated With Adolescent Idiopathic Scoliosis in Northern Chinese Han Population.	rs1322331	chr10	101226832	Cis Regulatory Element	LBX1	Adolescent Idiopathic Scoliosis	promoter|transcription factor	-	Gene Expression|TF binding|Reporter Assays	2631	0.4874	rs678741	26394188	2015-09-22	Adolescent idiopathic scoliosis	adolescent idiopathic scoliosis	EAS	0.765545	10992	Musculoskeletal Diseases	Musculoskeletal Diseases
2017-02-11	28187197	Genetic variants alter T-bet binding and gene expression in mucosal inflammatory disease.	rs1465321	chr2	102370158	Cis Regulatory Element	IL18RAP	Celiac Disease|Colitis, Ulcerative	non-coding|regulatory element|transcription factor	-	In-vivo/Animal models|Genome Editing|Gene Expression|TF binding	-48531	0.3087	rs13015714	18311140	2008-03-02	Celiac disease	celiac disease	EUR	0.994157	14753	Digestive System Diseases;Nutritional and Metabolic Diseases	Digestive System Diseases
2017-02-08	28171565	Endometriosis risk alleles at 1p36.12 act through inverse regulation of CDC42 and LINC00339.	rs12038474	chr1	22076864	Cis Regulatory Element	CDC42	Endometriosis	chromatin|non-coding|promoter|silencer	-	Gene Expression|Reporter Assays|Chromatin Interaction	23378	0.2518	rs2235529	23472165	2013-03-05	Endometriosis	endometriosis	EUR	0.858281	47130	Female Urogenital Diseases and Pregnancy Complications	Female Urogenital Diseases and Pregnancy Complications
2017-02-08	28171565	Endometriosis risk alleles at 1p36.12 act through inverse regulation of CDC42 and LINC00339.	rs12038474	chr1	22076864	Cis Regulatory Element	LINC00339	Endometriosis	chromatin|non-coding|promoter|silencer	-	Gene Expression|Reporter Assays|Chromatin Interaction	51311	0.2518	rs2235529	23472165	2013-03-05	Endometriosis	endometriosis	EUR	0.858281	47130	Female Urogenital Diseases and Pregnancy Complications	Female Urogenital Diseases and Pregnancy Complications
2017-02-08	28171565	Endometriosis risk alleles at 1p36.12 act through inverse regulation of CDC42 and LINC00339.	rs3820282	chr1	22141722	Cis Regulatory Element	CDC42	Endometriosis	chromatin|non-coding|promoter|silencer	-	Gene Expression|Reporter Assays|Chromatin Interaction	88236	0.2101	rs2235529	23472165	2013-03-05	Endometriosis	endometriosis	EUR	0.870491	17728	Female Urogenital Diseases and Pregnancy Complications	Female Urogenital Diseases and Pregnancy Complications
2017-02-08	28171565	Endometriosis risk alleles at 1p36.12 act through inverse regulation of CDC42 and LINC00339.	rs3820282	chr1	22141722	Cis Regulatory Element	LINC00339	Endometriosis	chromatin|non-coding|promoter|silencer	-	Gene Expression|Reporter Assays|Chromatin Interaction	116169	0.2101	rs2235529	23472165	2013-03-05	Endometriosis	endometriosis	EUR	0.870491	17728	Female Urogenital Diseases and Pregnancy Complications	Female Urogenital Diseases and Pregnancy Complications
2017-01-24	28112683	Blood pressure-associated polymorphism controls ARHGAP42 expression via serum response factor DNA binding.	rs604723	chr11	100739815	Cis Regulatory Element	ARHGAP42	Hypertension	cis-regulation|regulatory element|transcription factor|transcription factor binding	-	In-vivo/Animal models|Genome Editing|Gene Expression|TF binding	1372	0.3021	rs633185	21909115	2011-09-11	Hypertension	hypertension	EUR	0.906253	17008	Cardiovascular Diseases	Cardiovascular Diseases
2017-01-11	28069403	Functional variant in the promoter region of IL-27 alters gene transcription and confers a risk for ulcerative colitis in northern Chinese Han.	rs153109	chr16	28507775	Promoter	IL27	Colitis, Ulcerative	histone|promoter	-	Gene Expression|Reporter Assays	-941	0.3836	rs26528	26974007	2016-03-14	Chronic inflammatory diseases (ankylosing spondylitis, Crohn's disease, psoriasis, primary sclerosing cholangitis, ulcerative colitis) (pleiotropy)	ankylosing spondylitis, psoriasis, ulcerative colitis, Crohn's disease, sclerosing cholangitis	EUR	1	1387	Digestive System Diseases	Digestive System Diseases
2016-12-16	27973560	Identification of the Functional Variant(s) that Explain the Low-Density Lipoprotein Receptor (LDLR) GWAS SNP rs6511720 Association with Lower LDL-C and Risk of CHD.	rs57217136	chr19	11090448	Cis Regulatory Element	LDLR	Coronary Artery Disease	intron|transcription factor	-	Gene Expression|TF binding|Reporter Assays	-151	0.1356	rs6511720	22916037	2012-08-16	Metabolite levels	coronary artery calcification	EUR	0.959904	1182	Cardiovascular Diseases	Cardiovascular Diseases
2016-12-16	27973560	Identification of the Functional Variant(s) that Explain the Low-Density Lipoprotein Receptor (LDLR) GWAS SNP rs6511720 Association with Lower LDL-C and Risk of CHD.	rs6511720	chr19	11091630	Cis Regulatory Element	LDLR	Coronary Artery Disease	intron|transcription factor	-	Gene Expression|TF binding|Reporter Assays	1031	0.09165	rs56289821	26343387	2015-09-07	Coronary artery disease	coronary artery calcification	EAS;SAS;Multiple;AMR;EUR;AFR	0.674317	14059	Cardiovascular Diseases	Cardiovascular Diseases
2016-11-22	27866707	A Functional Variant Associated with Atrial Fibrillation Regulates PITX2c Expression through TFAP2a.	rs2595104	chr4	110631977	Cis Regulatory Element	PITX2	Atrial Fibrillation	enhancer|histone|transcription factor	-	In-vivo/Animal models|Genome Editing|Gene Expression|TF binding	5034	0.4066	rs2595104	29892015	2018-06-11	Atrial fibrillation	atrial fibrillation	AFR;EUR;AMR;EAS	1	0	Cardiovascular Diseases;Pathological Conditions, Signs and Symptoms	Cardiovascular Diseases
2016-11-02	27799070	Capture Hi-C identifies a novel causal gene, IL20RA, in the pan-autoimmune genetic susceptibility region 6q23.	rs6927172	chr6	137681038	Cis Regulatory Element	IL20RA	Autoimmunity	chromatin|non-coding|transcription factor	-	Gene Expression|TF binding|Chromatin Interaction	-635858	0.09425	rs6920220	19838195	2009-11-01	Systemic lupus erythematosus	systemic lupus erythematosus	EUR	1	4329
2016-10-28	27784683	The Hypertension Risk Variant Rs820430 Functions as an Enhancer of SLC4A7.	rs820430	chr3	27507409	Cis Regulatory Element	SLC4A7	Hypertension	chromatin|cis-regulation|enhancer|promoter|transcription factor|transcription factor binding	-	Gene Expression|TF binding|Reporter Assays	-22989	0.3438	rs820430	25249183	2014-09-23	Hypertension	hypertension	EAS	1	0	Cardiovascular Diseases	Cardiovascular Diseases
2016-10-17	27744419	Transcriptional regulation of PNPLA3 and its impact on susceptibility to nonalcoholic fatty liver Disease (NAFLD) in humans.	rs139051	chr22	43928796	Cis Regulatory Element	PNPLA3	Non-alcoholic Fatty Liver Disease	intron|intronic	-	In-vivo/Animal models|Gene Expression|TF binding	-4211	0.4836	rs4823173	31219225	2019-06-20	Alanine aminotransferase levels	serum alanine aminotransferase measurement	AMR	0.508993	4054	Digestive System Diseases	Digestive System Diseases
2016-10-13	27732966	HNF1B variants associate with promoter methylation and regulate gene networks activated in prostate and ovarian cancer.	rs11649743	chr17	37714971	Cis Regulatory Element	HNF1B	Carcinoma|Ovarian Neoplasms	promoter|transcription factor	-	Genome Editing|Gene Expression|TF binding	18846		rs11649743	26034056	2015-06-01	Prostate cancer	prostate carcinoma	AFR;EAS;EUR;AMR	1	0	Endocrine System Diseases;Female Urogenital Diseases and Pregnancy Complications;Neoplasms	Neoplasms
2016-10-13	27732966	HNF1B variants associate with promoter methylation and regulate gene networks activated in prostate and ovarian cancer.	rs3760511	chr17	37746322	Promoter	HNF1B	Ovarian Neoplasms	promoter|transcription factor	-	Genome Editing|Gene Expression|TF binding	-1263		rs12601991	27197191	2016-04-20	Cancer (pleiotropy)	prostate carcinoma	EUR	0.550183	4680	Endocrine System Diseases;Female Urogenital Diseases and Pregnancy Complications;Neoplasms	Neoplasms
2016-09-25	27664181	Genome-wide association study of plasma resistin levels identified rs1423096 and rs10401670 as possible functional variants in the Japanese population.	rs1423096	chr19	7674291	Cis Regulatory Element	RETN	Insulin Resistance	promoter	-	In-vivo/Animal models|TF binding|Reporter Assays	4964	0.09705	rs1423096	27664181	2016-09-23	Resistin levels	resistin measurement	EAS	1	0	Nutritional and Metabolic Diseases	Nutritional and Metabolic Diseases
2016-09-25	27664181	Genome-wide association study of plasma resistin levels identified rs1423096 and rs10401670 as possible functional variants in the Japanese population.	rs10401670	chr19	7677916	Cis Regulatory Element	RETN	Insulin Resistance	promoter	-	In-vivo/Animal models|TF binding|Reporter Assays	8589	0.4816	rs10401670	33067605	2020-10-16	Resistin levels	resistin measurement	EUR;Multiple	1	0	Nutritional and Metabolic Diseases	Nutritional and Metabolic Diseases
2016-09-16	27627987	Carriers of a VEGFA enhancer polymorphism selectively binding CHOP/DDIT3 are predisposed to increased circulating levels of thyroid-stimulating hormone.	rs881858	chr6	43838872	Cis Regulatory Element	VEGFA	Thyroid hormone levels	enhancer|transcription factor	-	Gene Expression|TF binding|Reporter Assays	60700	0.3626	rs10223666	27182965	2016-05-16	Hypothyroidism	hypothyroidism	EUR	0.971429	1107
2016-09-10	27609814	Oncogenic p95HER2 regulates Na+-HCO3- cotransporter NBCn1 mRNA stability in breast cancer cells via 3'UTR-dependent processes.	rs4973768	chr3	27374522	non-coding RNA	SLC4A7	Breast Neoplasms	miRNA|promoter|untranslated region	Microrna Mir-200b; Microrna Mir-29a; Microrna Mir-374a; Microrna Mir-488	Genome Editing|Gene Expression|TF binding|Reporter Assays	17323	0.376	rs4973768	19330027	2009-05-01	Breast cancer	breast carcinoma	EAS;EUR	1	0	Neoplasms;Skin and Connective Tissue Diseases	Neoplasms
2016-09-08	27601076	Functional mechanisms underlying pleiotropic risk alleles at the 19p13.1 breast-ovarian cancer susceptibility locus.	rs56069439	chr19	17283116	Cis Regulatory Element	ABHD8	Breast Neoplasms|Ovarian Neoplasms	enhancer|promoter	-	Genome Editing|Gene Expression|Chromatin Interaction|Reporter Assays	20309	0.1577	rs56069439	27117709	2016-04-27	Breast cancer	breast carcinoma	EUR	1	0	Endocrine System Diseases;Female Urogenital Diseases and Pregnancy Complications;Neoplasms;Skin and Connective Tissue Diseases	Neoplasms
2016-09-01	27577861	Genetic prevention of hepatitis C virus-induced liver fibrosis by allele-specific downregulation of MERTK.	rs6726639	chr2	111995520	Cis Regulatory Element	MERTK	Hepatocellular Carcinoma|Liver Cirrhosis|Non-alcoholic Fatty Liver Disease	chromatin|enhancer|intron|non-coding|regulatory element|transcription factor|transcription factor binding	-	Gene Expression|TF binding|Reporter Assays	-1850	0.4387	rs4374383	22841784	2012-07-26	Hepatitis C induced liver fibrosis	hepatitis C virus infection, cirrhosis of liver	EUR	0.936267	17673	Digestive System Diseases;Neoplasms;Pathological Conditions, Signs and Symptoms	Neoplasms
2016-08-30	27571262	Noncoding somatic and inherited single-nucleotide variants converge to promote ESR1 expression in breast cancer.	rs9383590	chr6	151632630	Cis Regulatory Element	ESR1	Breast Neoplasms	enhancer|non-coding|regulatory element|transcription factor|transcription factor binding	-	Genome Editing|Gene Expression|TF binding	-24061	0.1008	rs3734805	21263130	2011-01-24	Breast cancer	breast carcinoma	EUR	0.875873	14415	Neoplasms;Skin and Connective Tissue Diseases	Neoplasms
2016-08-20	27539148	The type 2 diabetes presumed causal variant within TCF7L2 resides in an element that controls the expression of ACSL5.	rs7903146	chr10	112998590	Cis Regulatory Element	ACSL5	Diabetes Mellitus, Type 2	chromatin|intron|promoter|regulatory element|transcription factor	-	Genome Editing|Gene Expression|TF binding	576609	0.2278	rs7903146	20694148	2010-08-04	Metabolic syndrome	type II diabetes mellitus, metabolic syndrome	SAS	1	0	Endocrine System Diseases;Nutritional and Metabolic Diseases	Endocrine System Diseases
2016-08-13	27514407	Transcription Factor KLF5 Binds a Cyclin E1 Polymorphic Intronic Enhancer to Confer Increased Bladder Cancer Risk.	rs200996365	chr19	29812473	Cis Regulatory Element	CCNE1	Carcinoma	chromatin|enhancer|intron|intronic|non-coding|regulatory element|transcription factor|transcription factor binding	-	Genome Editing|Gene Expression|TF binding|Reporter Assays	-181	0.2123	rs8102137	20972438	2010-10-24	Bladder cancer	bladder carcinoma	EUR	0.71338	6527	Neoplasms	Neoplasms
2016-08-13	27514407	Transcription Factor KLF5 Binds a Cyclin E1 Polymorphic Intronic Enhancer to Confer Increased Bladder Cancer Risk.	rs8102137	chr19	29805946	Promoter	CCNE1	Carcinoma	chromatin|enhancer|intron|intronic|non-coding|regulatory element|transcription factor|transcription factor binding	-	Genome Editing|Gene Expression|TF binding|Reporter Assays	-6045	0.1573	rs8102137	24163127	2013-10-24	Bladder cancer	bladder carcinoma	Multiple;EUR	1	0	Neoplasms	Neoplasms
2016-07-19	27424800	Schizophrenia risk variants affecting microRNA function and site-specific regulation of NT5C2 by miR-206.	rs11191548	chr10	103086421	non-coding RNA	NT5C2	Schizophrenia	miRNA|promoter	Microrna Mir-206	Gene Expression|Reporter Assays	7947	0.1524	rs11191454	23453885	2013-02-27	Autism spectrum disorder, attention deficit-hyperactivity disorder, bipolar disorder, major depressive disorder, and schizophrenia (combined)	attention deficit hyperactivity disorder, unipolar depression, schizophrenia, autism spectrum disorder, bipolar disorder	EUR	0.987537	186174	Mental Disorders	Mental Disorders
2016-07-09	27386823	Integrative functional genomics identifies regulatory mechanisms at coronary artery disease loci.	rs17293632	chr15	67150258	Cis Regulatory Element	SMAD3	Coronary artery disease	chromatin|non-coding|transcription factor	-	Gene Expression|TF binding	10692	0.09924	rs56062135	26343387	2015-09-07	Coronary artery disease	coronary artery disease	EAS;SAS;Multiple;AMR;EUR;AFR	0.920981	13034	Cardiovascular Diseases	Cardiovascular Diseases
2016-07-08	27384883	Functional characterization of the 12p12.1 renal cancer-susceptibility locus implicates BHLHE41.	rs7132434	chr12	26319629	Cis Regulatory Element	BHLHE41	Carcinoma, Renal Cell	enhancer|regulatory element|transcription factor|transcription factor binding	-	In-vivo/Animal models|Gene Expression|TF binding|Reporter Assays	-194592	0.4706	rs718314	22010048	2011-10-18	Carcinoma, Renal Cell	renal cell carcinoma	EUR	0.989107	19279	Female Urogenital Diseases and Pregnancy Complications;Neoplasms;Male Urogenital Diseases	Neoplasms
2016-07-06	27377286	Multicapillary gel electrophoresis based analysis of genetic variants in the WFS1 gene.	rs4273545	chr4	6269689	Promoter	WFS1	Diabetes Mellitus, Type 2	promoter	-	Gene Expression|Reporter Assays	-160	0.364	rs4689388	19734900	2009-09-06	Type 2 diabetes	type II diabetes mellitus	EUR	0.929499	1360	Endocrine System Diseases;Nutritional and Metabolic Diseases	Endocrine System Diseases
2016-06-23	27329800	Changes in the expression of the type 2 diabetes-associated gene VPS13C in the β-cell are associated with glucose intolerance in humans and mice.	rs7163757	chr15	62099409	Cis Regulatory Element	VPS13C	Glucose Intolerance	enhancer|promoter	-	In-vivo/Animal models|Genome Editing|Gene Expression|Reporter Assays	-38936	0.4946	rs7173964	22581228	2012-05-13	Fasting blood glucose	fasting blood glucose measurement	EUR	0.979304	5334	Nutritional and Metabolic Diseases	Nutritional and Metabolic Diseases
2016-06-18	27314524	Genetic Variations in ABCA7 Can Increase Secreted Levels of Amyloid-β40 and Amyloid-β42 Peptides and ABCA7 Transcription in Cell Culture Models.	rs3764650	chr19	1046521	Promoter	ABCA7	Alzheimer Disease	intron	-	In-vivo/Animal models|Gene Expression|Reporter Assays	989	0.2025	rs3764650	21460840	2011-04-03	Alzheimer's disease	Alzheimer's disease	EUR	1	0	Mental Disorders;Nervous System Diseases	Nervous System Diseases
2016-06-09	27276213	Functional Characterization of Schizophrenia-Associated Variation in CACNA1C.	rs4765905	chr12	2240418	Cis Regulatory Element	CACNA1C	Bipolar Disorder|Schizophrenia	chromatin|intron|promoter|regulatory element	-	Gene Expression|Reporter Assays	125194	0.3009	rs4765905	22688191	2012-06-12	Schizophrenia	schizophrenia	EUR;Multiple	1	0	Mental Disorders	Mental Disorders
2016-06-04	27259051	A Common Variant at the 14q32 Endometrial Cancer Risk Locus Activates AKT1 through YY1 Binding.	rs2494737	chr14	104779988	Cis Regulatory Element	AKT1	Carcinoma|Endometrial Neoplasms	silencer|transcription factor	-	Gene Expression|TF binding|Reporter Assays|Chromatin Interaction	-1417	0.4862	rs2498796	27135401	2016-05-02	Endometrial endometrioid carcinoma	endometrial endometrioid carcinoma	EUR	0.741566	3105	Female Urogenital Diseases and Pregnancy Complications;Neoplasms	Neoplasms
2016-05-24	27213290	Pancreatic cancer risk variant in LINC00673 creates a miR-1231 binding site and interferes with PTPN11 degradation.	rs11655237	chr17	72404025	non-coding RNA	LINC00673	Pancreatic Neoplasms	intergenic|miRNA|non-coding|transcription factor	Microrna Mir-1231	Gene Expression|TF binding	NA	0.2344	rs11655237	26098869	2015-06-22	Pancreatic cancer	pancreatic carcinoma	Multiple;EUR	1	0	Digestive System Diseases;Endocrine System Diseases;Neoplasms	Neoplasms
2016-05-18	27185198	Functional evaluation of TERT-CLPTM1L genetic variants associated with susceptibility of papillary thyroid carcinoma.	rs2736100	chr5	1286401	Cis Regulatory Element	TERT	Papillary Thyroid Cancer	enhancer|intron|intronic	-	In-vivo/Animal models|Gene Expression|Reporter Assays	-3391	0.4846	rs2736100	21725308	2011-07-03	Lung cancer	lung carcinoma	EAS	1	0	Endocrine System Diseases;Neoplasms	Neoplasms
2016-05-10	27159840	LBH Gene Transcription Regulation by the Interplay of an Enhancer Risk Allele and DNA Methylation in Rheumatoid Arthritis.	rs906868	chr2	30225478	Cis Regulatory Element	LBH	Arthritis, Rheumatoid	chromatin|enhancer|regulatory element|transcription factor	-	Gene Expression|TF binding	-6056	0.4625	rs10175798	24390342	2013-12-25	Rheumatoid arthritis	rheumatoid arthritis	EUR;EAS	0.900757	1250	Immune System Diseases;Musculoskeletal Diseases;Skin and Connective Tissue Diseases	Immune System Diseases
2016-05-06	27149122	Discovery of Genetic Variation on Chromosome 5q22 Associated with Mortality in Heart Failure.	rs9885413	chr5	110840429	Cis Regulatory Element	Unclear	Heart Failure	enhancer|transcription factor|transcription factor binding	-	Genome Editing|Gene Expression|TF binding|Reporter Assays	NA	0.2442	rs9885413	27149122	2016-05-05	Mortality in heart failure	heart failure, mortality	EUR	1	0	Cardiovascular Diseases	Cardiovascular Diseases
2016-05-03	27135401	Five endometrial cancer risk loci identified through genome-wide association analysis.	rs9600103	chr13	73237742	Cis Regulatory Element	KLF5	Endometrial Neoplasms	chromatin|promoter|regulatory element	-	Gene Expression|Chromatin Interaction	162727	0.2897	rs9600103	27008869	2016-03-23	Endometrial cancer	endometrial carcinoma	EUR	1	0	Female Urogenital Diseases and Pregnancy Complications;Neoplasms	Neoplasms
2016-04-29	27121283	A novel type 2 diabetes risk allele increases the promoter activity of the muscle-specific small ankyrin 1 gene.	rs508419	chr8	41665473	Promoter	ANK1	Diabetes Mellitus, Type 2	promoter	-	In-vivo/Animal models|Gene Expression|Reporter Assays	-187	0.2169	rs516946	24509480	2014-02-09	Type 2 diabetes	type II diabetes mellitus	EUR;AMR;SAS;EAS	0.883311	3743	Endocrine System Diseases;Nutritional and Metabolic Diseases	Endocrine System Diseases
2016-04-21	27096366	Parkinson-associated risk variant in distal enhancer of α-synuclein modulates target gene expression.	rs356168	chr4	89753280	Cis Regulatory Element	SNCA	Parkinson Disease	chromatin|cis-regulation|enhancer|non-coding|regulatory element|transcription factor|transcription factor binding	-	In-vivo/Animal models|Genome Editing|Gene Expression|TF binding	18677	0.3936	rs2736990	19915575	2009-11-15	Parkinson's disease	Parkinson's disease	EUR	0.995947	4110	Nervous System Diseases	Nervous System Diseases
2016-04-08	27055116	Allelic Imbalance in Regulation of ANRIL through Chromatin Interaction at 9p21 Endometriosis Risk Locus.	rs17761446	chr9	22118103	Cis Regulatory Element	CDKN2B-AS1	Endometriosis	chromatin|cis-regulation|enhancer|histone|non-coding|promoter|transcription factor	-	Gene Expression|TF binding|Chromatin Interaction	515	0.0631	rs10965235	20601957	2010-07-04	Endometriosis	endometriosis	EAS	0.911038	2997	Female Urogenital Diseases and Pregnancy Complications	Female Urogenital Diseases and Pregnancy Complications
2016-03-17	26979803	Chromatin interactions and candidate genes at ten prostate cancer risk loci.	rs4631830	chr10	46052478	Cis Regulatory Element	AGAP7P	Prostatic Neoplasms	chromatin|cis-regulation|enhancer|histone|non-coding|transcription factor|transcription factor binding	-	Gene Expression|TF binding|Chromatin Interaction	-57143	0.4607	rs10993994	26443449	2015-10-07	Prostate cancer	prostate carcinoma	EAS	0.967561	6152	Neoplasms;Male Urogenital Diseases	Neoplasms
2016-03-12	26966274	Functional Analysis of a Novel Genome-Wide Association Study Signal in SMAD3 That Confers Protection From Coronary Artery Disease.	rs17293632	chr15	67150258	Cis Regulatory Element	SMAD3	Coronary Artery Disease	chromatin|cis-regulation|enhancer|intron|intronic|promoter|transcription factor	-	Genome Editing|Gene Expression|TF binding	10692	0.09924	rs56062135	26343387	2015-09-07	Coronary artery disease	coronary artery disease	EAS;SAS;Multiple;AMR;EUR;AFR	0.920981	13034	Cardiovascular Diseases	Cardiovascular Diseases
2016-02-27	26916345	An ankylosing spondylitis-associated genetic variant in the IL23R-IL12RB2 intergenic region modulates enhancer activity and is associated with increased Th1-cell differentiation.	rs11209032	chr1	67274409	Cis Regulatory Element	Unclear	Spondylitis, Ankylosing	chromatin|enhancer|intergenic|transcription factor|transcription factor binding	-	Gene Expression|TF binding|Reporter Assays	NA	0.3536	rs12141575	23749187	2013-07-01	Ankylosing spondylitis	ankylosing spondylitis	EAS;EUR	0.920115	7344	Musculoskeletal Diseases	Musculoskeletal Diseases
2016-02-25	26905585	A functional polymorphism in lnc-LAMC2-1:1 confers risk of colorectal cancer by affecting miRNA binding.	rs2147578	chr1	183138564	non-coding RNA	lnc-LAMC2-1	Colorectal Neoplasms	miRNA|non-coding	Microrna Mir-128; Microrna Mir-128-3p	Gene Expression|Reporter Assays	2718	0.4527	rs10752881	24836286	2014-05-18	Colorectal cancer	colorectal cancer	EAS;EUR	0.763803	134208	Digestive System Diseases;Neoplasms	Neoplasms
2016-02-09	26853146	Allele-Specific Reprogramming of Cancer Metabolism by the Long Non-coding RNA CCAT2.	rs6983267	chr8	127401060	non-coding RNA	CCAT2	Carcinoma	intron|non-coding	-	In-vivo/Animal models|Gene Expression	661	0.3902	rs6983267	26034056	2015-06-01	Prostate cancer	prostate carcinoma	AFR;EAS;EUR;AMR	1	0	Neoplasms	Neoplasms
2016-02-05	26845344	HMGB1 binds to the rs7903146 locus in TCF7L2 in human pancreatic islets.	rs7903146	chr10	112998590	Cis Regulatory Element	TCF7L2	Diabetes Mellitus, Type 2	chromatin|enhancer|intron|intronic|transcription factor	-	In-vivo/Animal models|Gene Expression|TF binding	47674	0.2278	rs7903146	20694148	2010-08-04	Metabolic syndrome	type II diabetes mellitus, metabolic syndrome	SAS	1	0	Endocrine System Diseases;Nutritional and Metabolic Diseases	Endocrine System Diseases
2016-01-29	26817450	Looking beyond GWAS: allele-specific transcription factor binding drives the association of GALNT2 to HDL-C plasma levels.	rs4846913	chr1	230158968	Cis Regulatory Element	GALNT2	Cardiovascular Diseases	chromatin|enhancer|intron|regulatory element|transcription factor|transcription factor binding	-	Gene Expression|TF binding|Reporter Assays	91709	0.3265	rs4846922	22399527	2012-03-07	Metabolic syndrome	metabolic syndrome	EUR	0.801294	12468	Cardiovascular Diseases	Cardiovascular Diseases
2016-01-29	26817450	Looking beyond GWAS: allele-specific transcription factor binding drives the association of GALNT2 to HDL-C plasma levels.	rs2144300	chr1	230159169	Cis Regulatory Element	GALNT2	Cardiovascular Diseases	chromatin|enhancer|intron|regulatory element|transcription factor|transcription factor binding	-	Gene Expression|TF binding|Reporter Assays	91910	0.3261	rs4846922	22399527	2012-03-07	Metabolic syndrome	metabolic syndrome	EUR	0.801294	12267	Cardiovascular Diseases	Cardiovascular Diseases
2016-01-29	26820155	Functional Investigation of a Non-coding Variant Associated with Adolescent Idiopathic Scoliosis in Zebrafish: Elevated Expression of the Ladybird Homeobox Gene Causes Body Axis Deformation.	rs11190870	chr10	101219450	Cis Regulatory Element	LBX1	Adolescent Idiopathic Scoliosis	enhancer|non-coding|promoter|transcription factor	-	In-vivo/Animal models|Genome Editing|Gene Expression|TF binding|Chromatin Interaction	10013	0.3842	rs11190870	22019779	2011-10-23	Scoliosis	scoliosis	EAS	1	0	Musculoskeletal Diseases	Musculoskeletal Diseases
2016-01-29	26821284	TALEN-mediated enhancer knockout influences TNFAIP3 gene expression and mimics a molecular phenotype associated with systemic lupus erythematosus.	rs148314165	chr6	137908902	Cis Regulatory Element	TNFAIP3	Lupus Erythematosus, Systemic	enhancer|promoter	-	Genome Editing|Gene Expression	33064	0.02316	rs2230926	23273568	2012-12-27	Systemic lupus erythematosus	systemic lupus erythematosus	EAS	0.97934	33973	Immune System Diseases;Skin and Connective Tissue Diseases	Immune System Diseases
2016-01-29	26821284	TALEN-mediated enhancer knockout influences TNFAIP3 gene expression and mimics a molecular phenotype associated with systemic lupus erythematosus.	rs200820567	chr6	137908903	Cis Regulatory Element	TNFAIP3	Lupus Erythematosus, Systemic	enhancer|promoter	-	Genome Editing|Gene Expression	33065	0.02316	rs2230926	23273568	2012-12-27	Systemic lupus erythematosus	systemic lupus erythematosus	EAS	0.97934	33974	Immune System Diseases;Skin and Connective Tissue Diseases	Immune System Diseases
2016-01-23	26800306	Post-GWAS methodologies for localisation of functional non-coding variants: ANGPTL3.	rs10889352	chr1	62633352	Cis Regulatory Element	ANGPTL3	Coronary Artery Disease	chromatin|non-coding|regulatory element	-	In-vivo/Animal models|Gene Expression|TF binding|Reporter Assays	31032	0.3325	rs10889332	22916037	2012-08-16	Metabolite levels	coronary artery calcification	EUR	0.97155	148165	Cardiovascular Diseases	Cardiovascular Diseases
2016-01-20	26783109	Decreased SMG7 expression associates with lupus-risk variants and elevated antinuclear antibody production.	rs2275675	chr1	183470348	Promoter	SMG7	Lupus Erythematosus, Systemic	promoter	-	Genome Editing|Gene Expression|Reporter Assays	-1868	0.3874	rs10911363	19838195	2009-11-01	Systemic lupus erythematosus	systemic lupus erythematosus	EUR	0.558638	110274	Immune System Diseases;Skin and Connective Tissue Diseases	Immune System Diseases
2015-12-31	26716642	The identification of two regulatory ESCC susceptibility genetic variants in the TERT-CLPTM1L loci.	rs2736100	chr5	1286401	Cis Regulatory Element	TERT	Carcinoma|Esophageal Squamous Cell Carcinoma	intron|intronic|promoter	-	Gene Expression|Reporter Assays	-3391	0.4846	rs2736100	21725308	2011-07-03	Lung cancer	lung carcinoma	EAS	1	0	Digestive System Diseases;Neoplasms	Neoplasms
2015-12-31	26716642	The identification of two regulatory ESCC susceptibility genetic variants in the TERT-CLPTM1L loci.	rs451360	chr5	1319565	Cis Regulatory Element	CLPTM1L	Carcinoma|Esophageal Squamous Cell Carcinoma	intron|intronic|promoter	-	Gene Expression|Reporter Assays	2264	0.1008	rs4635969	20543847	2010-06-13	Testicular germ cell cancer	lung carcinoma	EUR	0.598599	11128	Digestive System Diseases;Neoplasms	Neoplasms
2015-12-07	26637976	Multiple Hepatic Regulatory Variants at the GALNT2 GWAS Locus Associated with High-Density Lipoprotein Cholesterol.	rs2281721	chr1	230161390	Cis Regulatory Element	GALNT2	Cholesterol, HDL	chromatin|enhancer|non-coding|regulatory element	-	Gene Expression|TF binding|Reporter Assays	-93968	0.3379	rs2144300	18193043	2008-01-13	HDL cholesterol	high density lipoprotein cholesterol measurement	EUR	0.962589	2221
2015-12-07	26637976	Multiple Hepatic Regulatory Variants at the GALNT2 GWAS Locus Associated with High-Density Lipoprotein Cholesterol.	rs4846913	chr1	230158968	Cis Regulatory Element	GALNT2	Cholesterol, HDL	chromatin|enhancer|non-coding|regulatory element	-	Gene Expression|TF binding|Reporter Assays	91709	0.3265	rs2144300	18193043	2008-01-13	HDL cholesterol	high density lipoprotein cholesterol measurement	EUR	1	201
2015-11-28	26610392	Functional analysis of the 11q23.3 glioma susceptibility locus implicates PHLDB1 and DDX6 in glioma susceptibility.	rs73001406	chr11	118690148	Cis Regulatory Element	PHLDB1	Carcinoma|Glioma	chromatin|enhancer|promoter|regulatory element	-	Genome Editing|Gene Expression|Chromatin Interaction|Reporter Assays	39547	0.2292	rs498872	30714141	2019-02-04	Glioma	glioma	EAS	0.668391	83496	Neoplasms	Neoplasms
2015-11-28	26610392	Functional analysis of the 11q23.3 glioma susceptibility locus implicates PHLDB1 and DDX6 in glioma susceptibility.	rs73001406	chr11	118690148	Cis Regulatory Element	DDX6	Carcinoma|Glioma	chromatin|enhancer|promoter|regulatory element	-	Genome Editing|Gene Expression|Chromatin Interaction|Reporter Assays	69221	0.2292	rs498872	30714141	2019-02-04	Glioma	glioma	EAS	0.668391	83496	Neoplasms	Neoplasms
2015-11-21	26584642	Expression analysis of the osteoarthritis genetic susceptibility locus mapping to an intron of the MCF2L gene and marked by the polymorphism rs11842874.	rs11842874	chr13	113040195	Cis Regulatory Element	MCF2L	Osteoarthritis	cis-regulation|intron|regulatory element	-	Gene Expression|Reporter Assays	-153	0.1324	rs11842874	21871595	2011-08-25	Osteoarthritis	osteoarthritis	EUR	1	0	Musculoskeletal Diseases	Musculoskeletal Diseases
2015-11-13	26560027	Genetic predisposition to neuroblastoma mediated by a LMO1 super-enhancer polymorphism.	rs2168101	chr11	8233861	Cis Regulatory Element	LMO1	Neuroblastoma	chromatin|cis-regulation|histone|intron|transcription factor|transcription factor binding	-	Gene Expression|TF binding|Reporter Assays	29527	0.2023	rs2168101	28545128	2017-05-18	Sporadic neuroblastoma	neuroblastoma	AFR;EUR;Multiple	1	0	Neoplasms	Neoplasms
2015-11-10	26551672	Genetic fine mapping and genomic annotation defines causal mechanisms at type 2 diabetes susceptibility loci.	rs10830963	chr11	92975544	Cis Regulatory Element	MTNR1B	Diabetes Mellitus, Type 2	chromatin|enhancer|non-coding	-	Gene Expression|TF binding	5760	0.2602	rs10830963	24509480	2014-02-09	Type 2 diabetes	type II diabetes mellitus	EUR;AMR;SAS;EAS	1	0	Endocrine System Diseases;Nutritional and Metabolic Diseases	Endocrine System Diseases
2015-10-22	26487755	9p21.3 Coronary Artery Disease Risk Variants Disrupt TEAD Transcription Factor-Dependent Transforming Growth Factor β Regulation of p16 Expression in Human Aortic Smooth Muscle Cells.	rs10811656	chr9	22124473	Cis Regulatory Element	CDKN2A	Coronary Artery Disease	regulatory element|transcription factor|transcription factor binding	-	Genome Editing|Gene Expression|TF binding|Reporter Assays	-129172	0.4531	rs1333049	21606135	2011-05-23	Coronary heart disease	coronary artery disease	EUR	0.943949	1031	Cardiovascular Diseases	Cardiovascular Diseases
2015-10-22	26487755	9p21.3 Coronary Artery Disease Risk Variants Disrupt TEAD Transcription Factor-Dependent Transforming Growth Factor β Regulation of p16 Expression in Human Aortic Smooth Muscle Cells.	rs4977757	chr9	22094331	Cis Regulatory Element	CDKN2A	Coronary Artery Disease	regulatory element|transcription factor|transcription factor binding	-	Genome Editing|Gene Expression|TF binding|Reporter Assays	-99030	0.3251	rs1333042	23364394	2013-01-31	Coronary heart disease	coronary artery disease	EAS	0.966782	9483	Cardiovascular Diseases	Cardiovascular Diseases
2015-10-21	26483175	Functional variants of 17q12-21 are associated with allergic asthma but not allergic rhinitis.	rs8076131	chr17	39924659	Promoter	ORMDL3	Asthma	promoter	-	Gene Expression|Reporter Assays	-456	0.3123	rs2305480	24241537	2013-11-17	Asthma (childhood onset)	childhood onset asthma	EUR;Multiple	0.846171	18716	Immune System Diseases;Respiratory Tract Diseases	Immune System Diseases
2015-10-11	26452539	The genetic association of RUNX3 with ankylosing spondylitis can be explained by allele-specific effects on IRF4 recruitment that alter gene expression.	rs4648889	chr1	24967338	Cis Regulatory Element	RUNX3	Spondylitis, Ankylosing	chromatin|histone|promoter|regulatory element|transcription factor|transcription factor binding	-	Gene Expression|TF binding|Reporter Assays	-2217	0.4583	rs11249215	21743469	2011-07-10	Ankylosing spondylitis	ankylosing spondylitis	EUR	0.91758	3355	Musculoskeletal Diseases	Musculoskeletal Diseases
2015-10-02	26426397	Micro-RNA Binding Site Polymorphisms in the WFS1 Gene Are Risk Factors of Diabetes Mellitus.	rs9457	chr4	6303072	non-coding RNA	WFS1	Diabetes Mellitus, Type 2	miRNA|untranslated region	Microrna Mir-185	Reporter Assays	8301	0.3738	rs1801214	20581827	2010-06-27	Type 2 diabetes	type II diabetes mellitus	EUR	0.831566	1777	Endocrine System Diseases;Nutritional and Metabolic Diseases	Endocrine System Diseases
2015-09-29	26411452	Putative Prostate Cancer Risk SNP in an Androgen Receptor-Binding Site of the Melanophilin Gene Illustrates Enrichment of Risk SNPs in Androgen Receptor Target Sites.	rs11891426	chr2	237526059	Cis Regulatory Element	MLPH	Prostatic Neoplasms	chromatin|intron	-	Gene Expression|TF binding|Reporter Assays	331	0.3191	rs2292884	21743057	2011-07-08	Prostate cancer	prostate carcinoma	EUR	0.527293	8524	Neoplasms;Male Urogenital Diseases	Neoplasms
2015-09-24	26398868	CAUSEL: an epigenome- and genome-editing pipeline for establishing function of noncoding GWAS variants.	rs339331	chr6	116888889	Cis Regulatory Element	RFX6	Prostatic Neoplasms	histone|non-coding|transcription factor	-	Genome Editing|Gene Expression|TF binding	4100	0.3225	rs339331	26034056	2015-06-01	Prostate cancer	prostate carcinoma	AFR;EAS;EUR;AMR	1	0	Neoplasms;Male Urogenital Diseases	Neoplasms
2015-09-19	26381143	Identification of a Potential Regulatory Variant for Colorectal Cancer Risk Mapping to Chromosome 5q31.1: A Post-GWAS Study.	rs17716310	chr5	135141069	Cis Regulatory Element	PITX1	Colorectal Neoplasms	chromatin|enhancer|histone|regulatory element	-	In-vivo/Animal models|Gene Expression|TF binding	-106256	0.3596	rs647161	26965516	2016-03-08	Colorectal cancer	colorectal cancer	EAS	0.853562	22333	Digestive System Diseases;Neoplasms	Neoplasms
2015-08-31	26318101	The β3 subunit of the nicotinic acetylcholine receptor: Modulation of gene expression and nicotine consumption.	rs6474413	chr8	42695921	Promoter	CHRNB3	Tobacco Use	promoter	-	In-vivo/Animal models|Genome Editing|Gene Expression|Reporter Assays	-1445	0.3812	rs1451240	22524403	2012-04-24	Nicotine dependence	nicotine dependence	EUR;AFR;Multiple;AMR	0.951348	4353
2015-08-20	26287746	FTO Obesity Variant Circuitry and Adipocyte Browning in Humans.	rs1421085	chr16	53767042	Cis Regulatory Element	IRX5	Obesity	enhancer	-	In-vivo/Animal models|Genome Editing|Gene Expression	-1163823	0.2286	rs1421085	23563607	2013-04-07	Obesity	obesity	EUR	1	0	Nutritional and Metabolic Diseases;Pathological Conditions, Signs and Symptoms	Nutritional and Metabolic Diseases
2015-08-20	26287746	FTO Obesity Variant Circuitry and Adipocyte Browning in Humans.	rs1421085	chr16	53767042	Cis Regulatory Element	IRX3	Obesity	enhancer	-	In-vivo/Animal models|Genome Editing|Gene Expression	518813	0.2286	rs1421085	23563607	2013-04-07	Obesity	obesity	EUR	1	0	Nutritional and Metabolic Diseases;Pathological Conditions, Signs and Symptoms	Nutritional and Metabolic Diseases
2015-08-16	26276885	Functional Analysis of a Carotid Intima-Media Thickness Locus Implicates BCAR1 and Suggests a Causal Variant.	rs4888378	chr16	75298143	Cis Regulatory Element	BCAR1	Coronary Artery Disease	chromatin|intron|intronic|non-coding	-	Gene Expression|TF binding|Reporter Assays	-30090	0.4982	rs4888378	29212778	2017-12-06	Coronary artery disease	coronary artery disease	Multiple	1	0	Cardiovascular Diseases	Cardiovascular Diseases
2015-07-28	26211391	Correlation of the osteoarthritis susceptibility variants that map to chromosome 20q13 with an expression quantitative trait locus operating on NCOA3 and with functional variation at the polymorphism rs116855380.	rs116855380	chr20	47491550	Cis Regulatory Element	NCOA3	Osteoarthritis	cis-regulation|enhancer	-	In-vivo/Animal models|Genome Editing|Gene Expression|TF binding|Reporter Assays	-10337	0.01578	rs6094710	23989986	2013-08-29	Osteoarthritis (hip)	osteoarthritis	EUR	0.817164	24645	Musculoskeletal Diseases	Musculoskeletal Diseases
2015-07-28	26211970	Long-Range Modulation of PAG1 Expression by 8q21 Allergy Risk Variants.	rs2370615	chr8	80378152	Cis Regulatory Element	PAG1	Hypersensitivity	enhancer|histone|promoter|regulatory element|transcription factor|transcription factor binding	-	Gene Expression|TF binding|Chromatin Interaction|Reporter Assays	597628	0.4409	rs6473223	23817569	2013-06-30	Self-reported allergy	allergy	EUR	0.790147	22232	Immune System Diseases	Immune System Diseases
2015-07-28	26211971	A Functional SNP in BNC2 Is Associated with Adolescent Idiopathic Scoliosis.	rs10738445	chr9	16680140	Cis Regulatory Element	BNC2	Adolescent Idiopathic Scoliosis	enhancer|intron|transcription factor|transcription factor binding	-	In-vivo/Animal models|Gene Expression|TF binding|Reporter Assays	24942	0.4419	rs3904778	26211971	2015-07-23	Adolescent idiopathic scoliosis	adolescent idiopathic scoliosis	EAS	0.856753	1855	Musculoskeletal Diseases	Musculoskeletal Diseases
2015-07-08	26149460	TERT Polymorphism rs2736100-C Is Associated with EGFR Mutation-Positive Non-Small Cell Lung Cancer.	rs2736100	chr5	1286401	Cis Regulatory Element	TERT	Carcinoma, Non-small-cell Lung	enhancer	-	Gene Expression	-3391	0.4846	rs2736100	21725308	2011-07-03	Lung cancer	lung carcinoma	EAS	1	0	Neoplasms;Respiratory Tract Diseases	Neoplasms
2015-07-08	26149214	The human ATF1 rs11169571 polymorphism increases essential hypertension risk through modifying miRNA binding.	rs11169571	chr12	50819982	non-coding RNA	ATF1	Essential Hypertension|Hypertension	miRNA|transcription factor|untranslated region	Microrna Mir-1283	In-vivo/Animal models|Genome Editing|Gene Expression|TF binding|Reporter Assays	55473	0.3407	rs11169571	27618448	2016-10-01	Mean arterial pressure	mean arterial pressure	AFR;AMR;EUR	1	0	Cardiovascular Diseases	Cardiovascular Diseases
2015-05-30	26022245	Functional Polymorphism rs13306560 of the MTHFR Gene Is Associated With Essential Hypertension in a Mexican-Mestizo Population.	rs13306560	chr1	11806126	Promoter	MTHFR	Essential Hypertension	promoter|regulatory element	-	Reporter Assays	-23	0.01877	rs202071545	29455858	2018-02-15	Systolic blood pressure x smoking status (current vs non-current) interaction (2df test)	smoking status measurement, systolic blood pressure	EAS;Multiple;AMR;AFR;EUR;SAS	0.855848	11979	Cardiovascular Diseases	Cardiovascular Diseases
2015-05-09	25955334	Comparative analysis of type 2 diabetes-associated SNP alleles identifies allele-specific DNA-binding proteins for the KCNQ1 locus.	rs2074196	chr11	2803570	Cis Regulatory Element	KCNQ1	Diabetes Mellitus, Type 2	promoter|transcription factor	-	In-vivo/Animal models|Gene Expression|TF binding	25995	0.1609	rs2237892	19401414	2009-04-29	Type 2 diabetes	type II diabetes mellitus	EAS	0.669145	14951	Endocrine System Diseases;Nutritional and Metabolic Diseases	Endocrine System Diseases
2015-05-02	25930191	Polymorphisms related to ORMDL3 are associated with asthma susceptibility, alterations in transcriptional regulation of ORMDL3, and changes in TH2 cytokine levels.	rs8076131	chr17	39924659	Promoter	ORMDL3	Asthma	promoter|transcription factor|transcription factor binding	-	Gene Expression|TF binding|Reporter Assays	-456	0.3123	rs2305480	24241537	2013-11-17	Asthma (childhood onset)	asthma	EUR;Multiple	0.846171	18716	Immune System Diseases;Respiratory Tract Diseases	Immune System Diseases
2015-05-02	25930191	Polymorphisms related to ORMDL3 are associated with asthma susceptibility, alterations in transcriptional regulation of ORMDL3, and changes in TH2 cytokine levels.	rs4065275	chr17	39924612	Promoter	ORMDL3	Asthma	promoter|transcription factor|transcription factor binding	-	Gene Expression|TF binding|Reporter Assays	-409	0.3884	rs7216389	17611496	2007-07-26	Asthma	asthma	EUR	0.882501	10916	Immune System Diseases;Respiratory Tract Diseases	Immune System Diseases
2015-04-29	25918370	Multiple functional variants in long-range enhancer elements contribute to the risk of SNP rs965513 in thyroid cancer.	rs7864322	chr9	97786652	Cis Regulatory Element	FOXE1	Thyroid Neoplasms	chromatin|enhancer|histone|promoter|regulatory element|transcription factor|transcription factor binding	-	Gene Expression|TF binding	-66574	0.2079	rs965513	25855579	2015-04-22	Thyroid cancer	thyroid carcinoma	EUR	0.995459	7175	Endocrine System Diseases;Neoplasms	Neoplasms
2015-04-29	25918370	Multiple functional variants in long-range enhancer elements contribute to the risk of SNP rs965513 in thyroid cancer.	rs10759944	chr9	97794690	Cis Regulatory Element	FOXE1	Thyroid Neoplasms	chromatin|enhancer|histone|promoter|regulatory element|transcription factor|transcription factor binding	-	Gene Expression|TF binding	-58536	0.2021	rs965513	25855579	2015-04-22	Thyroid cancer	thyroid carcinoma	EUR	1	863	Endocrine System Diseases;Neoplasms	Neoplasms
2015-04-29	25918370	Multiple functional variants in long-range enhancer elements contribute to the risk of SNP rs965513 in thyroid cancer.	rs10759944	chr9	97794690	Cis Regulatory Element	PTCSC2	Thyroid Neoplasms	chromatin|enhancer|histone|promoter|regulatory element|transcription factor|transcription factor binding	-	Gene Expression|TF binding	15349	0.2021	rs965513	25855579	2015-04-22	Thyroid cancer	thyroid carcinoma	EUR	1	863	Endocrine System Diseases;Neoplasms	Neoplasms
2015-04-29	25918370	Multiple functional variants in long-range enhancer elements contribute to the risk of SNP rs965513 in thyroid cancer.	rs7864322	chr9	97786652	Cis Regulatory Element	PTCSC2	Thyroid Neoplasms	chromatin|enhancer|histone|promoter|regulatory element|transcription factor|transcription factor binding	-	Gene Expression|TF binding	23387	0.2079	rs965513	25855579	2015-04-22	Thyroid cancer	thyroid carcinoma	EUR	0.995459	7175	Endocrine System Diseases;Neoplasms	Neoplasms
2015-04-23	25899471	Human primary biliary cirrhosis-susceptible allele of rs4979462 enhances TNFSF15 expression by binding NF-1.	rs4979462	chr9	114804733	Cis Regulatory Element	TNFSF15	Liver Cirrhosis, Biliary	untranslated region	-	Gene Expression|TF binding|Reporter Assays	1306	0.1883	rs4979462	23000144	2012-09-18	Primary biliary cholangitis	liver cirrhosis, biliary	EAS	1	0	Digestive System Diseases;Pathological Conditions, Signs and Symptoms	Digestive System Diseases
2015-04-14	25865496	Lupus Risk Variant Increases pSTAT1 Binding and Decreases ETS1 Expression.	rs6590330	chr11	128441164	Cis Regulatory Element	ETS1	Lupus Erythematosus, Systemic	chromatin|miRNA|transcription factor|transcription factor binding	-	In-vivo/Animal models|Genome Editing|Gene Expression|TF binding	22786	0.2212	rs6590330	23273568	2012-12-27	Systemic lupus erythematosus	systemic lupus erythematosus	EAS	1	0	Immune System Diseases;Skin and Connective Tissue Diseases	Immune System Diseases
2015-04-04	25835000	Lipid-induced epigenomic changes in human macrophages identify a coronary artery disease-associated variant that regulates PPAP2B Expression through Altered C/EBP-beta binding.	rs72664324	chr1	56506681	Cis Regulatory Element	PLPP3	Coronary Artery Disease	chromatin|enhancer|regulatory element|transcription factor	-	Gene Expression|TF binding	7090	0.07887	rs17114036	21378990	2011-03-06	Coronary heart disease	coronary artery disease	EUR	0.962222	9532	Cardiovascular Diseases	Cardiovascular Diseases
2015-04-04	25838425	Myocardial Infarction-Associated SNP at 6p24 Interferes With MEF2 Binding and Associates With PHACTR1 Expression Levels in Human Coronary Arteries.	rs9349379	chr6	12903725	Cis Regulatory Element	PHACTR1	Coronary Artery Disease|Myocardial Infarction	enhancer|intron|intronic|transcription factor	-	Genome Editing|Gene Expression|TF binding	-53582	0.3774	rs9349379	21378988	2011-03-06	Coronary heart disease	coronary artery disease	SAS;EUR	1	0	Cardiovascular Diseases;Pathological Conditions, Signs and Symptoms	Cardiovascular Diseases
2015-03-25	25800097	Differential promoter activity by nucleotide substitution at a type 2 diabetes genome-wide association study signal upstream of the wolframin gene.	rs4320200	chr4	6269316	Promoter	WFS1	Diabetes Mellitus, Type 2	promoter|transcription factor|transcription factor binding	-	TF binding|Reporter Assays	-533	0.3468	rs4689388	19734900	2009-09-06	Type 2 diabetes	type II diabetes mellitus	EUR	0.941749	987	Endocrine System Diseases;Nutritional and Metabolic Diseases	Endocrine System Diseases
2015-03-25	25800097	Differential promoter activity by nucleotide substitution at a type 2 diabetes genome-wide association study signal upstream of the wolframin gene.	rs13107806	chr4	6269344	Promoter	WFS1	Diabetes Mellitus, Type 2	promoter|transcription factor|transcription factor binding	-	TF binding|Reporter Assays	-505	0.3468	rs4689388	19734900	2009-09-06	Type 2 diabetes	type II diabetes mellitus	EUR	0.941749	1015	Endocrine System Diseases;Nutritional and Metabolic Diseases	Endocrine System Diseases
2015-03-25	25800097	Differential promoter activity by nucleotide substitution at a type 2 diabetes genome-wide association study signal upstream of the wolframin gene.	rs13127445	chr4	6269423	Promoter	WFS1	Diabetes Mellitus, Type 2	promoter|transcription factor|transcription factor binding	-	TF binding|Reporter Assays	-426	0.347	rs4689388	19734900	2009-09-06	Type 2 diabetes	type II diabetes mellitus	EUR	0.942029	1094	Endocrine System Diseases;Nutritional and Metabolic Diseases	Endocrine System Diseases
2015-02-19	25691096	A Large-Scale Analysis of Genetic Variants within Putative miRNA Binding Sites in Prostate Cancer.	rs1010	chr2	85581859	non-coding RNA	VAMP8	Prostatic Neoplasms	miRNA|untranslated region	Microrna Mir-3162-5p; Microrna Mir-370	Gene Expression|Reporter Assays	4266	0.4395	rs10187424	21743467	2011-07-10	Prostate cancer	prostate carcinoma	EAS;EUR;Multiple;AFR	0.87557	14685	Neoplasms;Male Urogenital Diseases	Neoplasms
2015-02-19	25691096	A Large-Scale Analysis of Genetic Variants within Putative miRNA Binding Sites in Prostate Cancer.	rs1058205	chr19	50860142	non-coding RNA	KLK3	Prostatic Neoplasms	miRNA|untranslated region	Microrna Mir-3162-5p; Microrna Mir-370	Gene Expression|Reporter Assays	2751	0.369	rs2735839	18264097	2008-02-10	Prostate cancer	prostate carcinoma	EUR	0.794326	1225	Neoplasms;Male Urogenital Diseases	Neoplasms
2015-02-12	25670033	A genetic variant of MDM4 influences regulation by multiple microRNAs in prostate cancer.	rs4245739	chr1	204549714	non-coding RNA	MDM4	Prostatic Neoplasms	miRNA	Microrna Mir-191; Microrna Mir-191-5p; Microrna Mir-3669; Microrna Mir-887	Gene Expression|Reporter Assays	6925	0.2141	rs4245739	23535732	2013-04-01	Prostate cancer	prostate carcinoma	EUR	1	0	Neoplasms;Male Urogenital Diseases	Neoplasms
2015-02-06	25652398	Fine-mapping identifies two additional breast cancer susceptibility loci at 9q31.2.	rs13294895	chr9	108074895	Cis Regulatory Element	KLF4	Breast Neoplasms	chromatin|enhancer|transcription factor	-	In-vivo/Animal models|Gene Expression|TF binding|Chromatin Interaction	-584413	0.08447	rs13294895	29059683	2017-10-23	Breast cancer	breast carcinoma	EAS;EUR	1	0	Neoplasms;Skin and Connective Tissue Diseases	Neoplasms
2015-02-06	25652398	Fine-mapping identifies two additional breast cancer susceptibility loci at 9q31.2.	rs10816625	chr9	108074792	Cis Regulatory Element	KLF4	Breast Neoplasms	chromatin|enhancer|transcription factor	-	In-vivo/Animal models|Gene Expression|TF binding|Chromatin Interaction	-584310	0.1394	rs10816625	29059683	2017-10-23	Breast cancer	breast carcinoma	EAS;EUR	1	0	Neoplasms;Skin and Connective Tissue Diseases	Neoplasms
2015-02-06	25652407	A single nucleotide polymorphism associated with isolated cleft lip and palate, thyroid cancer and hypothyroidism alters the activity of an oral epithelium and thyroid enhancer near FOXE1.	rs7850258	chr9	97786731	Cis Regulatory Element	FOXE1	Cleft Lip|Hypothyroidism|Thyroid Neoplasms	enhancer|non-coding|promoter|regulatory element|transcription factor|transcription factor binding	-	In-vivo/Animal models|Gene Expression|TF binding|Reporter Assays	-66495	0.2079	rs7850258	21981779	2011-10-07	Hypothyroidism	hypothyroidism	EUR	1	0	Endocrine System Diseases;Stomatognathic Diseases;Congenital, Hereditary, and Neonatal Diseases and Abnormalities;Neoplasms	Neoplasms
2015-02-03	25640675	UBE2L3 polymorphism amplifies NF-κB activation and promotes plasma cell development, linking linear ubiquitination to multiple autoimmune diseases.	rs140490	chr22	21567397	Promoter	UBE2L3	Autoimmune Diseases	promoter	-	In-vivo/Animal models|Genome Editing|Gene Expression|Reporter Assays	-150	0.4141	rs66534072	30572963	2018-12-20	Autoimmune traits (pleiotropy)	autoimmune disease	EUR	1	14466	Immune System Diseases	Immune System Diseases
2015-01-06	25557604	The association of common polymorphisms in miR-196a2 with waist to hip ratio and miR-1908 with serum lipid and glucose.	rs11614913	chr12	53991815	non-coding RNA	HOXC8	Waist-to-hip ratio|Serum Lipid	miRNA	Microrna Mir-1908; Microrna Mir-196; Microrna Mir-196a2	Gene Expression|Reporter Assays	-17170	0.3327	rs3803042	31669095	2019-10-24	Waist-to-hip ratio adjusted for BMI	BMI-adjusted waist-hip ratio	EUR	0.915507	2348
2015-01-06	25557604	The association of common polymorphisms in miR-196a2 with waist to hip ratio and miR-1908 with serum lipid and glucose.	rs11614913	chr12	53991815	non-coding RNA	SFMBT1	Waist-to-hip ratio|Serum Lipid	miRNA	Microrna Mir-1908; Microrna Mir-196; Microrna Mir-196a2	Gene Expression|Reporter Assays	NA	0.3327	rs3803042	31669095	2019-10-24	Waist-to-hip ratio adjusted for BMI	BMI-adjusted waist-hip ratio	EUR	0.915507	2348
2014-12-23	25529635	Fine-scale mapping of the 5q11.2 breast cancer locus reveals at least three independent risk variants regulating MAP3K1.	rs62355900	chr5	56756868	Cis Regulatory Element	MAP3K1	Breast Neoplasms	chromatin|promoter|regulatory element	-	In-vivo/Animal models|Gene Expression|TF binding|Chromatin Interaction	-58681	0.2139	rs16886181	24493630	2014-02-03	Breast cancer (early onset)	breast carcinoma	EUR	0.952608	23452	Neoplasms;Skin and Connective Tissue Diseases	Neoplasms
2014-12-23	25529635	Fine-scale mapping of the 5q11.2 breast cancer locus reveals at least three independent risk variants regulating MAP3K1.	rs74345699	chr5	56757652	Cis Regulatory Element	MAP3K1	Breast Neoplasms	chromatin|promoter|regulatory element	-	In-vivo/Animal models|Gene Expression|TF binding|Chromatin Interaction	-57897	0.2081	rs16886181	24493630	2014-02-03	Breast cancer (early onset)	breast carcinoma	EUR	0.944683	24236	Neoplasms;Skin and Connective Tissue Diseases	Neoplasms
2014-12-23	25529635	Fine-scale mapping of the 5q11.2 breast cancer locus reveals at least three independent risk variants regulating MAP3K1.	rs16886397	chr5	56838449	Cis Regulatory Element	MAP3K1	Breast Neoplasms	chromatin|promoter|regulatory element	-	In-vivo/Animal models|Gene Expression|TF binding|Chromatin Interaction	22900	0.0653	rs16886397	24493630	2014-02-03	Breast cancer (early onset)	breast carcinoma	EUR	1	0	Neoplasms;Skin and Connective Tissue Diseases	Neoplasms
2014-11-08	25378557	Fine-mapping of the HNF1B multicancer locus identifies candidate variants that mediate endometrial cancer risk.	rs8064454	chr17	37741595	Cis Regulatory Element	HNF1B	Endometrial Neoplasms	chromatin|intron|promoter	-	Gene Expression|Reporter Assays	3423		rs4430796	21499250	2011-04-17	Endometrial cancer	endometrial neoplasm	EUR	0.947812	3546	Female Urogenital Diseases and Pregnancy Complications;Neoplasms	Neoplasms
2014-11-08	25378557	Fine-mapping of the HNF1B multicancer locus identifies candidate variants that mediate endometrial cancer risk.	rs11263763	chr17	37743574	Promoter	HNF1B	Endometrial Neoplasms	chromatin|intron|promoter	-	Gene Expression|Reporter Assays	1444		rs4430796	21499250	2011-04-17	Endometrial cancer	endometrial neoplasm	EUR	0.943857	5525	Female Urogenital Diseases and Pregnancy Complications;Neoplasms	Neoplasms
2014-09-27	25256095	A genetic variant in the seed region of miR-4513 shows pleiotropic effects on lipid and glucose homeostasis, blood pressure, and coronary artery disease.	rs2168518	chr15	74788737	non-coding RNA	GOSR2	Coronary Artery Disease	miRNA	Microrna Mir-4513	Gene Expression|Reporter Assays	NA	0.2446	rs1378942	30525989	2018-12-01	Coronary artery disease and total cholesterol levels (multivariate analysis)	total cholesterol measurement, coronary artery disease	Multiple	1	3711	Cardiovascular Diseases	Cardiovascular Diseases
2014-09-24	25248036	Evidence that breast cancer risk at the 2q35 locus is mediated through IGFBP5 regulation.	rs4442975	chr2	217056046	Cis Regulatory Element	IGFBP5	Breast Neoplasms	chromatin|enhancer|promoter	-	Gene Expression|Chromatin Interaction	-360497	0.4493	rs13387042	19330030	2009-03-29	Breast cancer	breast carcinoma	EUR	0.932647	14937	Neoplasms;Skin and Connective Tissue Diseases	Neoplasms
2014-09-12	25211022	Identification of a regulatory variant that binds FOXA1 and FOXA2 at the CDC123/CAMK1D type 2 diabetes GWAS locus.	rs11257655	chr10	12265895	Cis Regulatory Element	CAMK1D	Diabetes Mellitus, Type 2	chromatin|enhancer|histone|intergenic|intron|intronic|regulatory element|transcription factor	-	In-vivo/Animal models|Gene Expression|TF binding|Reporter Assays	-83652	0.3011	rs11257655	24509480	2014-02-09	Type 2 diabetes	type II diabetes mellitus	EUR;AMR;SAS;EAS	1	0	Endocrine System Diseases;Nutritional and Metabolic Diseases	Endocrine System Diseases
2014-09-12	25211022	Identification of a regulatory variant that binds FOXA1 and FOXA2 at the CDC123/CAMK1D type 2 diabetes GWAS locus.	rs11257655	chr10	12265895	Cis Regulatory Element	CDC123	Diabetes Mellitus, Type 2	chromatin|enhancer|histone|intergenic|intron|intronic|regulatory element|transcription factor	-	In-vivo/Animal models|Gene Expression|TF binding|Reporter Assays	19841	0.3011	rs11257655	24509480	2014-02-09	Type 2 diabetes	type II diabetes mellitus	EUR;AMR;SAS;EAS	1	0	Endocrine System Diseases;Nutritional and Metabolic Diseases	Endocrine System Diseases
2014-08-25	25151233	A functional polymorphism affecting the APOA5 gene expression is causally associated with plasma triglyceride levels conferring coronary atherosclerosis risk in Han Chinese Population.	rs2266788	chr11	116789970	non-coding RNA	APOA5	Coronary Artery Disease	cis-regulation|untranslated region	-	Gene Expression|Reporter Assays	1901	0.1258	rs9326246	24262325	2013-11-21	Coronary artery disease	coronary artery disease	Multiple	0.904033	48953	Cardiovascular Diseases	Cardiovascular Diseases
2014-08-15	25122612	Unbiased analysis of potential targets of breast cancer susceptibility loci by Capture Hi-C.	rs4442975	chr2	217056046	Cis Regulatory Element	IGFBP5	Breast Neoplasms	chromatin|non-coding|regulatory element	-	In-vivo/Animal models|Gene Expression|TF binding|Chromatin Interaction	-360497	0.4493	rs13387042	19330030	2009-03-29	Breast cancer	breast carcinoma	EUR	0.932647	14937	Neoplasms;Skin and Connective Tissue Diseases	Neoplasms
2014-08-11	25108386	Genome-wide association analysis of Vogt-Koyanagi-Harada syndrome identifies two new susceptibility loci at 1p31.2 and 10q21.3.	rs117633859	chr1	67162145	Promoter	IL23R	Uveomeningoencephalitic Syndrome|Vogt-Koyanagi-Harada syndrome	promoter	-	Gene Expression|Reporter Assays	-4309	0.04073	rs117633859	25108386	2014-08-10	Vogt-Koyanagi-Harada syndrome	Vogt-Koyanagi-Harada disease	EAS	1	0	Eye Diseases;Immune System Diseases;Nervous System Diseases	Immune System Diseases
2014-06-05	24895164	Functional analysis of the TRIB1 associated locus linked to plasma triglycerides and coronary artery disease.	rs2001844	chr8	125466503	Cis Regulatory Element	TRIB1	Coronary Artery Disease	non-coding|promoter	-	In-vivo/Animal models|Genome Editing|Gene Expression|Reporter Assays	32957	0.4269	rs2980853	27790247	2016-11-03	Age-related diseases, mortality and associated endophenotypes	total cholesterol measurement, hematocrit, stroke, ventricular rate measurement, body mass index, atrial fibrillation, high density lipoprotein cholesterol measurement, coronary artery disease, cancer, diastolic blood pressure, triglyceride measurement, systolic blood pressure, heart failure, diabetes mellitus, glucose measurement, mortality	EUR	1	395	Cardiovascular Diseases	Cardiovascular Diseases
2014-05-29	24866380	A polymorphism in the TH 2 locus control region is associated with changes in DNA methylation and gene expression.	rs2240032	chr5	132641435	Cis Regulatory Element	IL4	Asthma	promoter|transcription factor|transcription factor binding	-	In-vivo/Animal models|Gene Expression|TF binding	-32551	0.1629	rs2244012	20159242	2010-02-01	Asthma	asthma	EUR	0.955816	75902	Immune System Diseases;Respiratory Tract Diseases	Immune System Diseases
2014-05-29	24866380	A polymorphism in the TH 2 locus control region is associated with changes in DNA methylation and gene expression.	rs2240032	chr5	132641435	Cis Regulatory Element	RAD50	Asthma	promoter|transcription factor|transcription factor binding	-	In-vivo/Animal models|Gene Expression|TF binding	23164	0.1629	rs2244012	20159242	2010-02-01	Asthma	asthma	EUR	0.955816	75902	Immune System Diseases;Respiratory Tract Diseases	Immune System Diseases
2014-05-28	24861163	CpG methylation regulates allelic expression of GDF5 by modulating binding of SP1 and SP3 repressor proteins to the osteoarthritis susceptibility SNP rs143383.	rs143383	chr20	35438203	Promoter	GDF5	Osteoarthritis	promoter|transcription factor	-	Gene Expression|TF binding	25		rs2248393	30664745	2019-01-21	Osteoarthritis	osteoarthritis	EUR	0.923636	99903	Musculoskeletal Diseases	Musculoskeletal Diseases
2014-04-09	24708769	A genetic variant in the LDLR promoter is responsible for part of the LDL-cholesterol variability in primary hypercholesterolemia.	rs17248720	chr19	11087511	Promoter	LDLR	Hyperlipoproteinemia Type Ii	cis-regulation|promoter|transcription factor	-	In-vivo/Animal models|Gene Expression|TF binding|Reporter Assays	-1951	0.1755	rs6511720	21943158	2011-09-24	Cardiovascular disease risk factors	low density lipoprotein cholesterol measurement	EUR	0.95927	4119	Congenital, Hereditary, and Neonatal Diseases and Abnormalities;Nutritional and Metabolic Diseases	Nutritional and Metabolic Diseases
2014-04-08	24702955	Two functional lupus-associated BLK promoter variants control cell-type- and developmental-stage-specific transcription.	rs922483	chr8	11494403	Promoter	BLK	Lupus Erythematosus, Systemic	promoter	-	Gene Expression|TF binding	13	0.4257	rs2254546	23273568	2012-12-27	Systemic lupus erythematosus	systemic lupus erythematosus	EAS	0.887194	8232	Immune System Diseases;Skin and Connective Tissue Diseases	Immune System Diseases
2014-04-08	24702955	Two functional lupus-associated BLK promoter variants control cell-type- and developmental-stage-specific transcription.	rs1382568	chr8	11493711	Promoter	BLK	Lupus Erythematosus, Systemic	promoter	-	Gene Expression|TF binding	-458	0.3133	rs13277113	18204098	2008-01-20	Systemic lupus erythematosus	systemic lupus erythematosus	EUR	0.957591	2034	Immune System Diseases;Skin and Connective Tissue Diseases	Immune System Diseases
2014-03-29	24676100	Coronary heart disease-associated variation in TCF21 disrupts a miR-224 binding site and miRNA-mediated regulation.	rs12190287	chr6	133893387	non-coding RNA	TCF21	Coronary Disease	miRNA|transcription factor|untranslated region	Microrna Mir-224	Gene Expression|TF binding	4052	0.3381	rs12190287	24262325	2013-11-21	Coronary artery disease or ischemic stroke	stroke, coronary artery disease	Multiple	1	0	Cardiovascular Diseases	Cardiovascular Diseases
2014-03-27	24667787	Characterization of the transcriptional machinery bound across the widely presumed type 2 diabetes causal variant, rs7903146, within TCF7L2.	rs7903146	chr10	112998590	Cis Regulatory Element	TCF7L2	Diabetes Mellitus, Type 2	intron|transcription factor	-	Gene Expression|TF binding|Reporter Assays	47674	0.2278	rs7903146	20694148	2010-08-04	Metabolic syndrome	type II diabetes mellitus, metabolic syndrome	SAS	1	0	Endocrine System Diseases;Nutritional and Metabolic Diseases	Endocrine System Diseases
2014-03-26	24661001	A common atopy-associated variant in the Th2 cytokine locus control region impacts transcriptional regulation and alters SMAD3 and SP1 binding.	rs2240032	chr5	132641435	Cis Regulatory Element	IL4	Atopy	cis-regulation|promoter|regulatory element|transcription factor|transcription factor binding	-	Gene Expression|TF binding	-32551	0.1629	rs2040704	18846228	2008-08-22	IgE levels	serum IgE measurement	EUR	0.955816	3950	Immune System Diseases	Immune System Diseases
2014-02-06	24497837	Comprehensive functional annotation of 77 prostate cancer risk loci.	rs4907792	chrX	51505931	Cis Regulatory Element	NUDT11	Prostatic Neoplasms	chromatin|enhancer|intron|miRNA|regulatory element|transcription factor	-	Gene Expression|TF binding	-9339	0.2657	rs5945619	18264097	2008-02-10	Prostate cancer	prostate carcinoma	EUR	0.988701	7111	Neoplasms;Male Urogenital Diseases	Neoplasms
2014-02-06	24497837	Comprehensive functional annotation of 77 prostate cancer risk loci.	rs10486567	chr7	27936944	Cis Regulatory Element	JAZF1	Prostatic Neoplasms	chromatin|enhancer|intron|miRNA|regulatory element|transcription factor	-	Gene Expression|TF binding	55112	0.4243	rs10486567	18264096	2008-02-10	Prostate cancer	prostate carcinoma	EUR	1	0	Neoplasms;Male Urogenital Diseases	Neoplasms
2014-01-21	24439111	A common functional regulatory variant at a type 2 diabetes locus upregulates ARAP1 expression in the pancreatic beta cell.	rs11603334	chr11	72721940	Promoter	ARAP1	Diabetes Mellitus, Type 2	non-coding|promoter|regulatory element|transcription factor	-	In-vivo/Animal models|Gene Expression|TF binding|Reporter Assays	88	0.1054	rs1552224	20581827	2010-06-27	Type 2 diabetes	type II diabetes mellitus	EUR	1	113	Endocrine System Diseases;Nutritional and Metabolic Diseases	Endocrine System Diseases
2014-01-15	24420855	Functional investigation of a venous thromboembolism GWAS signal in a promoter region of coagulation factor XI gene.	rs3756008	chr4	186264231	Promoter	F11	Venous Thrombosis	promoter	-	Gene Expression|Reporter Assays	-1958	0.3175	rs3756008	21980494	2011-09-27	Venous thromboembolism	venous thromboembolism	EUR	1	0	Cardiovascular Diseases	Cardiovascular Diseases
2014-01-07	24390282	A prostate cancer susceptibility allele at 6q22 increases RFX6 expression by modulating HOXB13 chromatin binding.	rs339331	chr6	116888889	Cis Regulatory Element	RFX6	Prostatic Neoplasms	chromatin|enhancer|non-coding|transcription factor	-	Genome Editing|Gene Expression|TF binding	4100	0.3225	rs339331	20676098	2010-08-01	Prostate cancer	prostate carcinoma	EAS	1	0	Neoplasms;Male Urogenital Diseases	Neoplasms
2014-01-07	24387992	An APOA5 3' UTR variant associated with plasma triglycerides triggers APOA5 downregulation by creating a functional miR-485-5p binding site.	rs2266788	chr11	116789970	non-coding RNA	APOA5	Hypertriglyceridemia	miRNA|untranslated region	Microrna Mir-485; Microrna Mir-485-5p	Gene Expression|Reporter Assays	1901	0.1258	rs964184	20657596	2010-07-25	Hypertriglyceridemia	Hypertriglyceridemia	EUR	0.51471	11769	Nutritional and Metabolic Diseases	Nutritional and Metabolic Diseases
2013-12-03	24290378	Fine-scale mapping of the FGFR2 breast cancer risk locus: putative functional variants differentially bind FOXA1 and E2F1.	rs35054928	chr10	121580918	Cis Regulatory Element	FGFR2	Breast Neoplasms	chromatin|intron|promoter|transcription factor	-	Genome Editing|Gene Expression|TF binding	12846	0.4912	rs2981579	19330030	2009-03-29	Breast cancer	breast carcinoma	EUR	0.979602	3097	Neoplasms;Skin and Connective Tissue Diseases	Neoplasms
2013-12-03	24290378	Fine-scale mapping of the FGFR2 breast cancer risk locus: putative functional variants differentially bind FOXA1 and E2F1.	rs2981578	chr10	121580797	Cis Regulatory Element	FGFR2	Breast Neoplasms	chromatin|intron|promoter|transcription factor	-	Genome Editing|Gene Expression|TF binding	12967	0.372	rs2981578	24143190	2013-10-15	Breast cancer	breast carcinoma	EAS	1	0	Neoplasms;Skin and Connective Tissue Diseases	Neoplasms
2013-11-22	24256810	Identification and characterization of functional risk variants for colorectal cancer mapping to chromosome 11q23.1.	rs7130173	chr11	111299815	Cis Regulatory Element	COLCA2	Colorectal Neoplasms	chromatin|enhancer|histone|promoter|regulatory element|transcription factor|transcription factor binding	-	Gene Expression|TF binding|Reporter Assays	-15208	0.2875	rs3802842	21761138	2011-07-15	Colorectal cancer	colorectal cancer	EUR	0.964582	17637	Digestive System Diseases;Neoplasms	Neoplasms
2013-11-22	24256810	Identification and characterization of functional risk variants for colorectal cancer mapping to chromosome 11q23.1.	rs7130173	chr11	111299815	Cis Regulatory Element	COLCA1	Colorectal Neoplasms	chromatin|enhancer|histone|promoter|regulatory element|transcription factor|transcription factor binding	-	Gene Expression|TF binding|Reporter Assays	15906	0.2875	rs3802842	21761138	2011-07-15	Colorectal cancer	colorectal cancer	EUR	0.964582	17637	Digestive System Diseases;Neoplasms	Neoplasms
2013-11-22	24256810	Identification and characterization of functional risk variants for colorectal cancer mapping to chromosome 11q23.1.	rs10891246	chr11	111299815	Promoter	COLCA1	Colorectal Neoplasms	chromatin|enhancer|histone|promoter|regulatory element|transcription factor|transcription factor binding	-	Gene Expression|TF binding|Reporter Assays	-1	0.2678	rs3802842	21761138	2011-07-15	Colorectal cancer	colorectal cancer	EUR	0.979656	1169	Digestive System Diseases;Neoplasms	Neoplasms
2013-11-22	24256810	Identification and characterization of functional risk variants for colorectal cancer mapping to chromosome 11q23.1.	rs10891246	chr11	111299815	Promoter	COLCA2	Colorectal Neoplasms	chromatin|enhancer|histone|promoter|regulatory element|transcription factor|transcription factor binding	-	Gene Expression|TF binding|Reporter Assays	82	0.2678	rs3802842	21761138	2011-07-15	Colorectal cancer	colorectal cancer	EUR	0.979656	1169	Digestive System Diseases;Neoplasms	Neoplasms
2013-10-17	24130510	Preferential binding to Elk-1 by SLE-associated IL10 risk allele upregulates IL10 expression.	rs3122605	chr1	206781696	Cis Regulatory Element	IL10	Lupus Erythematosus, Systemic	intron|transcription factor|transcription factor binding	-	Gene Expression|TF binding	-7155	0.08127	rs3024505	19838195	2009-11-01	Systemic lupus erythematosus	systemic lupus erythematosus	EUR	0.828743	15137	Immune System Diseases;Skin and Connective Tissue Diseases	Immune System Diseases
2013-10-12	24116050	A single nucleotide polymorphism associated with hepatitis C virus infections located in the distal region of the IL28B promoter influences NF-κB-mediated gene transcription.	rs28416813	chr19	39245004	Promoter	IFNL3	Hepatitis C	promoter	-	Gene Expression|Reporter Assays	2	0.3528	rs12979860	19684573	2009-08-16	Response to hepatitis C treatment	chronic hepatitis C virus infection	EUR;AFR;AMR	0.946033	3143	Digestive System Diseases;Infections	Infections
2013-09-17	24039598	An enhancer element harboring variants associated with systemic lupus erythematosus engages the TNFAIP3 promoter to influence A20 expression.	rs148314165	chr6	137908902	Cis Regulatory Element	TNFAIP3	Lupus Erythematosus, Systemic	chromatin|enhancer|promoter	-	Genome Editing|Gene Expression|TF binding|Chromatin Interaction|Reporter Assays	33064	0.02316	rs2230926	23273568	2012-12-27	Systemic lupus erythematosus	systemic lupus erythematosus	EAS	0.97934	33973	Immune System Diseases;Skin and Connective Tissue Diseases	Immune System Diseases
2013-09-17	24039598	An enhancer element harboring variants associated with systemic lupus erythematosus engages the TNFAIP3 promoter to influence A20 expression.	rs200820567	chr6	137908903	Cis Regulatory Element	TNFAIP3	Lupus Erythematosus, Systemic	chromatin|enhancer|promoter	-	Genome Editing|Gene Expression|TF binding|Chromatin Interaction|Reporter Assays	33065	0.02316	rs2230926	23273568	2012-12-27	Systemic lupus erythematosus	systemic lupus erythematosus	EAS	0.97934	33974	Immune System Diseases;Skin and Connective Tissue Diseases	Immune System Diseases
2013-09-13	24026176	YY1 binds to α-synuclein 3'-flanking region SNP and stimulates antisense noncoding RNA expression.	rs356219	chr4	89716450	Cis Regulatory Element	RP11-115D19.1	Dementia|Parkinson Disease	intron|non-coding|transcription factor|untranslated region	-	In-vivo/Animal models|Genome Editing|Gene Expression|TF binding	NA	0.4892	rs356219	21292315	2011-02-01	Parkinson's disease	Parkinson's disease	Multiple;EUR	1	0	Mental Disorders;Nervous System Diseases	Nervous System Diseases
2013-08-29	23981340	The hURAT1 rs559946 polymorphism and the incidence of gout in Han Chinese men.	rs559946	chr11	64591133	Promoter	SLC22A12	Gout	promoter	-	TF binding|Reporter Assays	-87	0.4281	rs505802	19503597	2009-06-05	Uric acid levels	uric acid measurement	EUR	1	1533	Musculoskeletal Diseases;Congenital, Hereditary, and Neonatal Diseases and Abnormalities;Nutritional and Metabolic Diseases	Musculoskeletal Diseases
2013-07-23	23867623	Atrial natriuretic peptide is negatively regulated by microRNA-425.	rs5068	chr1	11845917	non-coding RNA	NPPA	Heart Failure|Hypertension	miRNA|untranslated region	Microrna Mir-425	In-vivo/Animal models|Genome Editing|Gene Expression	1866	0.03095	rs5068	29455858	2018-02-15	Systolic blood pressure (cigarette smoking interaction)	smoking status measurement, systolic blood pressure	EUR;EAS;AFR;AMR;Multiple;SAS	1	0	Cardiovascular Diseases	Cardiovascular Diseases
2013-07-23	23872218	Functional characterization of SNPs in CHRNA3/B4 intergenic region associated with drug behaviors.	rs6495309	chr15	78622903	Cis Regulatory Element	CHRNA3	Lung Neoplasms|Tobacco Use|Tobacco Use Disorder	intergenic|transcription factor	-	In-vivo/Animal models|Gene Expression|TF binding|Reporter Assays	-1608	0.37	rs8042374	18978787	2008-11-02	Lung cancer	lung carcinoma	EUR	0.945027	7213	Mental Disorders;Neoplasms;Respiratory Tract Diseases;Chemically-Induced Disorders	Neoplasms
2013-07-23	23872218	Functional characterization of SNPs in CHRNA3/B4 intergenic region associated with drug behaviors.	rs8023462	chr15	78622392	Cis Regulatory Element	CHRNA3	Lung Neoplasms|Tobacco Use|Tobacco Use Disorder	intergenic|transcription factor	-	In-vivo/Animal models|Gene Expression|TF binding|Reporter Assays	-1097	0.2396	rs28438420	30643251	2019-01-14	Smoking behaviour (cigarettes smoked per day)	lung carcinoma	EUR	0.605329	78446	Mental Disorders;Neoplasms;Respiratory Tract Diseases;Chemically-Induced Disorders	Neoplasms
2013-07-23	23874238	Disease-related growth factor and embryonic signaling pathways modulate an enhancer of TCF21 expression at the 6q23.2 coronary heart disease locus.	rs12190287	chr6	133893387	Cis Regulatory Element	TCF21	Coronary Disease	chromatin|cis-regulation|enhancer|transcription factor|transcription factor binding	-	Gene Expression|TF binding	4052	0.3381	rs12190287	21378990	2011-03-06	Coronary heart disease	coronary artery disease	EUR	1	0	Cardiovascular Diseases	Cardiovascular Diseases
2013-07-19	23864702	Decreased transcriptional activity of calcium-sensing receptor gene promoter 1 is associated with calcium nephrolithiasis.	rs6776158	chr3	122183002	Promoter	CASR	Nephrolithiasis	promoter|regulatory element|transcription factor|transcription factor binding	-	Gene Expression|TF binding|Reporter Assays	-666	0.4451	rs7627468	26272126	2015-08-14	Kidney stones	nephrolithiasis	EUR	0.509005	44250	Female Urogenital Diseases and Pregnancy Complications;Male Urogenital Diseases	Male Urogenital Diseases
2013-07-05	23825960	The identification of trans-acting factors that regulate the expression of GDF5 via the osteoarthritis susceptibility SNP rs143383.	rs143383	chr20	35438203	Cis Regulatory Element	GDF5	Osteoarthritis	chromatin|transcription factor|untranslated region	-	In-vivo/Animal models|Genome Editing|Gene Expression|TF binding	25		rs2248393	30664745	2019-01-21	Osteoarthritis	osteoarthritis	EUR	0.923636	99903	Musculoskeletal Diseases	Musculoskeletal Diseases
2013-05-31	23719191	Identification of functional nucleotide and haplotype variants in the promoter of the CEBPE gene.	rs2239632	chr14	23119918	Promoter	CEBPE	Precursor Cell Lymphoblastic Leukemia-lymphoma	enhancer|promoter	-	Gene Expression|Reporter Assays	-663	0.4465	rs2239633	19684604	2009-08-16	Acute lymphoblastic leukemia (childhood)	acute lymphoblastic leukemia	EUR	0.917438	70	Hemic and Lymphatic Diseases;Immune System Diseases;Neoplasms	Neoplasms
2013-05-22	23691088	Alternative CHRNB4 3'-UTRs mediate the allelic effects of SNP rs1948 on gene expression.	rs1948	chr15	78625057	non-coding RNA	CHRNB4	Tobacco Use	miRNA|untranslated region	Microrna Mir-138; Microrna Mir-3157	Gene Expression|Reporter Assays	16153	0.3051	rs13329271	31089300	2019-03-25	Smoking behaviour (cigarettes smoked per day)	cigarettes per day measurement	EAS	0.783773	3169
2013-04-18	23593449	Identification of a functional variant in the MICA promoter which regulates MICA expression and increases HCV-related hepatocellular carcinoma risk.	rs2596538	chr6	31400855	Promoter	MICA	Hepatocellular Carcinoma	chromatin|promoter|transcription factor	-	Gene Expression|TF binding|Reporter Assays	106	0.4221	rs2596542	21499248	2011-04-17	Hepatocellular carcinoma	hepatocellular carcinoma	EAS	1	2037	Digestive System Diseases;Neoplasms	Neoplasms
2013-04-02	23540573	Functional variants at the 11q13 risk locus for breast cancer regulate cyclin D1 expression through long-range enhancers.	rs554219	chr11	69516874	Cis Regulatory Element	CCND1	Breast Neoplasms	chromatin|enhancer|promoter|silencer|transcription factor|transcription factor binding	-	Genome Editing|Gene Expression|TF binding|Reporter Assays	-124282		rs554219	32887889	2020-09-04	Breast cancer	breast carcinoma	EUR	1	0	Neoplasms;Skin and Connective Tissue Diseases	Neoplasms
2013-04-02	23540573	Functional variants at the 11q13 risk locus for breast cancer regulate cyclin D1 expression through long-range enhancers.	rs75915166	chr11	69564393	Cis Regulatory Element	CCND1	Breast Neoplasms	chromatin|enhancer|promoter|silencer|transcription factor|transcription factor binding	-	Genome Editing|Gene Expression|TF binding|Reporter Assays	-76763	0.03674	rs75915166	29059683	2017-10-23	Breast cancer	breast carcinoma	EAS;EUR	1	0	Neoplasms;Skin and Connective Tissue Diseases	Neoplasms
2013-03-29	23535731	Multiple independent variants at the TERT locus are associated with telomere length and risks of breast and ovarian cancer.	rs7705526	chr5	1285859	Cis Regulatory Element	TERT	Carcinoma|Hereditary Breast And Ovarian Cancer Syndrome	chromatin|promoter	-	Genome Editing|Reporter Assays	-2849	0.3215	rs2736100	21725308	2011-07-03	Lung cancer	lung carcinoma	EAS	0.859188	542	Endocrine System Diseases;Female Urogenital Diseases and Pregnancy Complications;Neoplasms;Skin and Connective Tissue Diseases	Neoplasms
2013-03-29	23535731	Multiple independent variants at the TERT locus are associated with telomere length and risks of breast and ovarian cancer.	rs2736108	chr5	1297373	Promoter	TERT	Breast Neoplasms|Ovarian Neoplasms	chromatin|promoter	-	Genome Editing|Reporter Assays	-2305	0.2784	rs2736108	27117709	2016-04-27	Breast cancer	lung carcinoma	EUR	1	0	Endocrine System Diseases;Female Urogenital Diseases and Pregnancy Complications;Neoplasms;Skin and Connective Tissue Diseases	Neoplasms
2013-01-19	23328127	Allele-specific transcriptional activity at type 2 diabetes-associated single nucleotide polymorphisms in regions of pancreatic islet open chromatin at the JAZF1 locus.	rs1635852	chr7	28149792	Cis Regulatory Element	JAZF1	Diabetes Mellitus, Type 2	chromatin|cis-regulation|enhancer|intron|non-coding|regulatory element	-	In-vivo/Animal models|Gene Expression	30786	0.3089	rs849134	20581827	2010-06-27	Type 2 diabetes	type II diabetes mellitus	EUR	0.975836	6811	Endocrine System Diseases;Nutritional and Metabolic Diseases	Endocrine System Diseases
2012-11-20	23160276	Identification of a functional variant in the KIF5A-CYP27B1-METTL1-FAM119B locus associated with multiple sclerosis.	rs10877013	chr12	57771302	Cis Regulatory Element	CYP27B1	Arthritis, Rheumatoid|Celiac Disease|Multiple Sclerosis|Diabetes Mellitus, Type 1	chromatin|enhancer|regulatory element	-	In-vivo/Animal models|Gene Expression|Chromatin Interaction|Reporter Assays	-2316	0.4151	rs703842	19525955	2009-06-14	Multiple sclerosis	multiple sclerosis	EUR	0.990744	2346	Digestive System Diseases;Endocrine System Diseases;Immune System Diseases;Musculoskeletal Diseases;Nervous System Diseases;Nutritional and Metabolic Diseases;Skin and Connective Tissue Diseases	Immune System Diseases
2012-10-16	23065816	G-A variant in miR-200c binding site of EFNA1 alters susceptibility to gastric cancer.	rs12904	chr1	155134221	non-coding RNA	EFNA1	Stomach Neoplasms	miRNA|untranslated region	Microrna Mir-200; Microrna Mir-200c	Gene Expression|Reporter Assays	3017	0.4888	rs4072037	20729852	2010-08-22	Esophageal cancer and gastric cancer	gastric carcinoma	EAS	0.747284	58055	Digestive System Diseases;Neoplasms	Neoplasms
2012-10-16	23066086	TERT polymorphisms modify the risk of acute lymphoblastic leukemia in Chinese children.	rs2735940	chr5	1296371	Promoter	TERT	Acute lymphoblastic leukemia	intron|promoter	-	Reporter Assays	-1303	0.4726	rs2736100	19578367	2009-07-05	Glioma	central nervous system cancer	EUR	0.512888	9970	Hemic and Lymphatic Diseases;Immune System Diseases;Neoplasms	Neoplasms
2012-09-25	23001124	Breast cancer risk-associated SNPs modulate the affinity of chromatin for FOXA1 and alter gene expression.	rs4784227	chr16	52565276	Cis Regulatory Element	TOX3	Breast Neoplasms	chromatin|histone|non-coding|regulatory element	-	Gene Expression	-17474	0.2001	rs4784227	20585626	2010-06-24	Breast cancer	breast carcinoma	EUR;EAS	1	0	Neoplasms;Skin and Connective Tissue Diseases	Neoplasms
2012-09-19	22988241	The regulatory mechanism of the LY6K gene expression in human breast cancer cells.	rs2585175	chr8	142699871	Promoter	LY6K	Carcinoma	cis-regulation|promoter|regulatory element|transcription factor|transcription factor binding	-	Genome Editing|Gene Expression|TF binding|Reporter Assays	-240	0.4882	rs2294008	20972438	2010-10-24	Bladder cancer	bladder carcinoma	EUR	0.62821	19358	Neoplasms	Neoplasms
2012-09-14	22972472	An intronic variant associated with systemic lupus erythematosus changes the binding affinity of Yinyang1 to downregulate WDFY4.	rs877819	chr10	48834906	Cis Regulatory Element	WDFY4	Lupus Erythematosus, Systemic	chromatin|intron|intronic|transcription factor	-	Genome Editing|Gene Expression|TF binding|Reporter Assays	32168	0.4653	rs877819	23273568	2012-12-27	Systemic lupus erythematosus	systemic lupus erythematosus	EAS	1	0	Immune System Diseases;Skin and Connective Tissue Diseases	Immune System Diseases
2012-08-24	22916038	Use of allele-specific FAIRE to determine functional regulatory polymorphism using large-scale genotyping arrays.	rs7120118	chr11	47264739	Cis Regulatory Element	NR1H3	Cardiovascular Diseases	chromatin|non-coding	-	Gene Expression	-3206	0.488	rs10838681	22399527	2012-03-07	Metabolic syndrome	metabolic syndrome	EUR	0.821329	11226	Cardiovascular Diseases	Cardiovascular Diseases
2012-06-06	22665440	Integrative functional genomics identifies an enhancer looping to the SOX9 gene disrupted by the 17q24.3 prostate cancer risk locus.	rs8072254	chr17	71111675	Cis Regulatory Element	SOX9	Prostatic Neoplasms	chromatin|enhancer|transcription factor	-	Gene Expression|TF binding|Chromatin Interaction	-1009345	0.375	rs1859962	17603485	2007-07-01	Prostate cancer	prostate carcinoma	EUR	0.991894	937	Neoplasms;Male Urogenital Diseases	Neoplasms
2012-05-17	22590553	An in vivo cis-regulatory screen at the type 2 diabetes associated TCF7L2 locus identifies multiple tissue-specific enhancers.	rs7903146	chr10	112998590	Cis Regulatory Element	TCF7L2	Diabetes Mellitus, Type 2	cis-regulation|enhancer|non-coding|regulatory element	-	In-vivo/Animal models|Gene Expression|Reporter Assays	47674	0.2278	rs7903146	20694148	2010-08-04	Metabolic syndrome	type II diabetes mellitus, metabolic syndrome	SAS	1	0	Endocrine System Diseases;Nutritional and Metabolic Diseases	Endocrine System Diseases
2012-05-16	22586128	The polymorphism rs944289 predisposes to papillary thyroid carcinoma through a large intergenic noncoding RNA gene of tumor suppressor type.	rs944289	chr14	36180040	Promoter	PTCSC3	Papillary Thyroid Cancer	enhancer|intergenic|non-coding|promoter	-	In-vivo/Animal models|Gene Expression|Reporter Assays	-3572	0.393	rs944289	19198613	2009-02-06	Thyroid cancer	thyroid carcinoma	EUR	1	0	Endocrine System Diseases;Neoplasms	Neoplasms
2012-03-20	22425169	Vitamin D dependent effects of APOA5 polymorphisms on HDL cholesterol.	rs10750097	chr11	116793324	Promoter	APOA5	Cardiovascular Diseases	promoter	-	In-vivo/Animal models|Genome Editing|Gene Expression|Reporter Assays	-904	0.4087	rs964184	22399527	2012-03-07	Metabolic syndrome	metabolic syndrome	EUR	0.511088	15123	Cardiovascular Diseases	Cardiovascular Diseases
2012-03-10	22402060	Functional analysis of TCF7L2 genetic variants associated with type 2 diabetes.	rs4132670	chr10	113008012	Cis Regulatory Element	TCF7L2	Diabetes Mellitus, Type 2	chromatin|enhancer|non-coding|transcription factor	-	Gene Expression|TF binding|Reporter Assays	57096	0.3423	rs4506565	17554300	2007-06-07	Type 2 diabetes	type II diabetes mellitus	EUR	0.951267	11730	Endocrine System Diseases;Nutritional and Metabolic Diseases	Endocrine System Diseases
2012-01-25	22271045	Interaction between genetic and epigenetic variation defines gene expression patterns at the asthma-associated locus 17q12-q21 in lymphoblastoid cell lines.	rs4795397	chr17	39867492	Promoter	ZPBP2	Asthma	chromatin|cis-regulation|promoter|regulatory element	-	Gene Expression|TF binding	-710	0.3137	rs2305480	20860503	2010-09-23	Asthma	asthma	Multiple	0.874186	38451	Immune System Diseases;Respiratory Tract Diseases	Immune System Diseases
2012-01-24	22265241	A polymorphism associated with depressive disorders differentially regulates brain derived neurotrophic factor promoter IV activity.	rs12273363	chr11	27723312	Cis Regulatory Element	BDNF	Cognitive Dysfunction|Depression|Mood Disorders	cis-regulation|promoter|regulatory element	-	In-vivo/Animal models|Gene Expression|Reporter Assays	-1254	0.09744	rs56133711	29942085	2018-06-25	Worry	anxiety	EUR	0.710226	21525	Mental Disorders	Mental Disorders
2012-01-24	22268124	Allele-specific transactivation of matrix metalloproteinase 7 by FOXA2 and correlation with plasma levels in idiopathic pulmonary fibrosis.	rs11568818	chr11	102530930	Promoter	MMP7	Idiopathic Pulmonary Fibrosis	promoter|transcription factor	-	Gene Expression|TF binding	-180	0.3582	rs11568818	28915241	2017-09-15	Blood protein levels	matrix metalloproteinase 7 measurement	Multiple	1	0	Respiratory Tract Diseases	Respiratory Tract Diseases
2012-01-20	22259223	Regulation of the human tyrosinase gene in retinal pigment epithelium cells: the significance of transcription factor orthodenticle homeobox 2 and its polymorphic binding site.	rs4547091	chr11	89177653	Promoter	TYR	Macular Degeneration	promoter|transcription factor	-	Genome Editing|Gene Expression|TF binding|Chromatin Interaction|Reporter Assays	-222	0.4896	rs1847134	20585627	2010-06-24	Eye color	eye color	EUR	0.541589	94432	Eye Diseases	Eye Diseases
2011-12-14	22158048	The 14q22.2 colorectal cancer variant rs4444235 shows cis-acting regulation of BMP4.	rs4444235	chr14	53944201	Cis Regulatory Element	BMP4	Colorectal Neoplasms	chromatin|cis-regulation|enhancer|non-coding	-	Gene Expression	7679	0.4321	rs4444235	19011631	2008-11-16	Colorectal cancer	colorectal cancer	EUR	1	0	Digestive System Diseases;Neoplasms	Neoplasms
2011-12-06	22140090	Identification of a chronic obstructive pulmonary disease genetic determinant that regulates HHIP.	rs1542725	chr4	144567182	Cis Regulatory Element	HHIP	Pulmonary Disease, Chronic Obstructive	chromatin|enhancer|intergenic|promoter|transcription factor|transcription factor binding	-	Gene Expression|TF binding|Chromatin Interaction	-78974	0.2861	rs13118928	20173748	2010-02-21	Chronic obstructive pulmonary disease	chronic obstructive pulmonary disease	Multiple;EUR	0.945193	1945	Respiratory Tract Diseases	Respiratory Tract Diseases
2011-12-01	22128235	Expression of caveolin in trabecular meshwork cells and its possible implication in pathogenesis of primary open angle glaucoma.	rs4236601	chr7	116522675	Promoter	CAV1	Primary Open Angle Glaucoma	promoter|transcription factor|transcription factor binding	-	Genome Editing|Gene Expression|TF binding|Reporter Assays	-2319	0.226	rs4236601	20835238	2010-09-12	Glaucoma (primary open-angle)	open-angle glaucoma	EUR	1	0	Eye Diseases	Eye Diseases
2011-08-02	21803625	NKX2-3 variant rs11190140 is associated with IBD and alters binding of NFAT.	rs11190140	chr10	99531836	Promoter	NKX2-3	Inflammatory Bowel Diseases	promoter|transcription factor|transcription factor binding	-	Gene Expression|TF binding	-1106	0.4107	rs11190140	18587394	2008-06-29	Crohn's disease	Crohn's disease	EUR	1	0	Digestive System Diseases	Digestive System Diseases
2011-05-03	21533135	The PLIN4 variant rs8887 modulates obesity related phenotypes in humans through creation of a novel miR-522 seed site.	rs8887	chr19	4502189	non-coding RNA	PLIN4	Obesity	miRNA|untranslated region	Microrna Mir-522	Reporter Assays	15515	0.4277	rs13041	31669095	2019-10-24	Waist-to-hip ratio adjusted for BMI	BMI-adjusted waist-hip ratio	EUR	0.775675	81	Nutritional and Metabolic Diseases;Pathological Conditions, Signs and Symptoms	Nutritional and Metabolic Diseases
2010-11-26	21107545	Contribution of a common variant in the promoter of the 1-α-hydroxylase gene (CYP27B1) to fracture risk in the elderly.	rs10877012	chr12	57768302	Promoter	CYP27B1	Fractures, Bone	promoter	-	In-vivo/Animal models|Gene Expression|Reporter Assays	684	0.3486	rs10783854	31053729	2019-05-03	Trochanter size	trochanter size	EAS;EUR	0.561228	82545	Wounds and Injuries	Wounds and Injuries
2010-11-16	21076161	A common connexin-40 gene promoter variant affects connexin-40 expression in human atria and is associated with atrial fibrillation.	rs10465885	chr1	147760632	Promoter	GJA5	Atrial Fibrillation	promoter	-	In-vivo/Animal models|Gene Expression|Reporter Assays	-30		rs10465885	30061737	2018-07-30	Atrial fibrillation	atrial fibrillation	EUR	1	0	Cardiovascular Diseases;Pathological Conditions, Signs and Symptoms	Cardiovascular Diseases
2010-11-13	21070779	A functional single nucleotide polymorphism in mucin 1, at chromosome 1q22, determines susceptibility to diffuse-type gastric cancer.	rs4072037	chr1	155192276	Promoter	MUC1	Stomach Neoplasms	promoter	-	In-vivo/Animal models|Reporter Assays	591	0.3712	rs4072037	20729852	2010-08-22	Esophageal cancer and gastric cancer	gastric carcinoma	EAS	1	0	Digestive System Diseases;Neoplasms	Neoplasms
2010-11-02	21035756	Global epigenomic analysis of primary human pancreatic islets provides insights into type 2 diabetes susceptibility loci.	rs7903146	chr10	112998590	Cis Regulatory Element	TCF7L2	Diabetes Mellitus, Type 2	CTCF|cis-regulation|enhancer|histone|non-coding|promoter|regulatory element	-	Gene Expression	47674	0.2278	rs7903146	20694148	2010-08-04	Metabolic syndrome	type II diabetes mellitus, metabolic syndrome	SAS	1	0	Endocrine System Diseases;Nutritional and Metabolic Diseases	Endocrine System Diseases
2010-10-28	20977903	Variants in RET associated with Hirschsprung's disease affect binding of transcription factors and gene expression.	rs2435357	chr10	43086608	Cis Regulatory Element	RET	Hirschsprung Disease	enhancer|intron|non-coding|promoter|transcription factor|transcription factor binding	-	In-vivo/Animal models|Gene Expression|TF binding|Reporter Assays	9522	0.2426	rs2742234	19196962	2009-02-05	Hirschsprung disease	Hirschsprung disease	EAS	0.614573	30553	Digestive System Diseases;Congenital, Hereditary, and Neonatal Diseases and Abnormalities	Digestive System Diseases
2010-10-28	20977903	Variants in RET associated with Hirschsprung's disease affect binding of transcription factors and gene expression.	rs2506004	chr10	43086825	Cis Regulatory Element	RET	Hirschsprung Disease	enhancer|intron|non-coding|promoter|transcription factor|transcription factor binding	-	In-vivo/Animal models|Gene Expression|TF binding|Reporter Assays	9739	0.2574	rs2742234	19196962	2009-02-05	Hirschsprung disease	Hirschsprung disease	EAS	0.604227	30336	Digestive System Diseases;Congenital, Hereditary, and Neonatal Diseases and Abnormalities	Digestive System Diseases
2010-10-06	20921925	Effect of single nucleotide polymorphisms within the interleukin-4 promoter on aspirin intolerance in asthmatics and interleukin-4 promoter activity.	rs2243250	chr5	132673462	Promoter	IL4	Asthma	intron|promoter|regulatory element|transcription factor	-	In-vivo/Animal models|Gene Expression|TF binding|Reporter Assays	-524	0.4698	rs10455052	31669095	2019-10-24	Atopic asthma	atopic asthma	EUR	0.87287	25434	Immune System Diseases;Respiratory Tract Diseases	Immune System Diseases
2010-10-05	20887962	Adiponectin concentrations: a genome-wide association study.	rs12444338	chr16	82626550	Promoter	CDH13	Obesity	promoter	-	Gene Expression|Reporter Assays	-415	0.3696	rs3865188	20876611	2010-09-27	Adiponectin levels	adiponectin measurement	Multiple	0.825363	9438	Nutritional and Metabolic Diseases;Pathological Conditions, Signs and Symptoms	Nutritional and Metabolic Diseases
2010-09-24	20862326	Allelic variation at the 8q23.3 colorectal cancer risk locus functions as a cis-acting regulator of EIF3H.	rs16888589	chr8	116623363	Cis Regulatory Element	EIF3H	Colorectal Neoplasms	cis-regulation|non-coding|promoter|regulatory element	-	Gene Expression|TF binding|Chromatin Interaction	34412	0.08866	rs16892766	18372905	2008-03-30	Colorectal cancer	colorectal cancer	EUR;Multiple	0.892894	4919	Digestive System Diseases;Neoplasms	Neoplasms
2010-09-09	20822710	Functional evaluation of TNFAIP3 (A20) in rheumatoid arthritis.	rs6927172	chr6	137681038	Cis Regulatory Element	TNFAIP3	Arthritis, Rheumatoid	intergenic|promoter|transcription factor|transcription factor binding	-	Gene Expression|TF binding|Reporter Assays	-186176	0.09425	rs6920220	18794853	2008-09-14	Rheumatoid arthritis	rheumatoid arthritis	EUR	1	4329	Immune System Diseases;Musculoskeletal Diseases;Skin and Connective Tissue Diseases	Immune System Diseases
2010-08-19	20716579	A functional variant in NKX3.1 associated with prostate cancer susceptibility down-regulates NKX3.1 expression.	rs11781886	chr8	23682904	Promoter	NKX3-1	Prostatic Neoplasms	promoter|transcription factor|transcription factor binding|untranslated region	-	Gene Expression|TF binding|Reporter Assays	-15	0.3141	rs1512268	20676098	2010-08-01	Prostate cancer	prostate carcinoma	EAS	0.92805	13954	Neoplasms;Male Urogenital Diseases	Neoplasms
2010-07-15	20627891	An 8q24 gene desert variant associated with prostate cancer risk confers differential in vivo activity to a MYC enhancer.	rs6983267	chr8	127401060	Cis Regulatory Element	MYC	Colorectal Neoplasms|Prostatic Neoplasms|Breast Neoplasms	cis-regulation|enhancer|non-coding	-	In-vivo/Animal models|Gene Expression	-334374	0.3902	rs6983267	18372905	2008-03-30	Colorectal cancer	colorectal cancer	EUR;Multiple	1	0	Digestive System Diseases;Neoplasms;Skin and Connective Tissue Diseases;Male Urogenital Diseases	Neoplasms
2010-01-13	20065031	Upregulation of c-MYC in cis through a large chromatin loop linked to a cancer risk-associated single-nucleotide polymorphism in colorectal cancer cells.	rs6983267	chr8	127401060	Cis Regulatory Element	MYC	Colorectal Neoplasms	chromatin|cis-regulation|enhancer|histone|intergenic|promoter|transcription factor|transcription factor binding	-	Gene Expression|TF binding|Chromatin Interaction	-334374	0.3902	rs6983267	18372905	2008-03-30	Colorectal cancer	colorectal cancer	EUR;Multiple	1	0	Digestive System Diseases;Neoplasms	Neoplasms
2010-01-07	20051274	Functional and association analysis of frizzled 1 (FZD1) promoter haplotypes with femoral neck geometry.	rs2232157	chr7	91264657	Promoter	FZD1	Osteoporosis	promoter	-	Gene Expression|TF binding	224	0.3854	rs1366883	30595370	2018-12-27	Heel bone mineral density	heel bone mineral density	EUR	0.983204	19527	Musculoskeletal Diseases;Nutritional and Metabolic Diseases	Musculoskeletal Diseases
2009-11-10	19897590	A genome-wide association study identifies GLT6D1 as a susceptibility locus for periodontitis.	rs1537415	chr9	135637876	Cis Regulatory Element	GLT6D1	Periodontitis	intron|intronic|transcription factor|transcription factor binding	-	Gene Expression|TF binding	1664	0.3061	rs1537415	19897590	2009-11-06	Periodontitis	periodontitis	EUR	1	0	Stomatognathic Diseases	Stomatognathic Diseases
2009-09-08	19732864	Allele-specific chromatin remodeling in the ZPBP2/GSDMB/ORMDL3 locus associated with the risk of asthma and autoimmune disease.	rs12936231	chr17	39872867	Cis Regulatory Element	ZPBP2	Asthma|Autoimmune Diseases	CTCF|chromatin|cis-regulation|insulator|non-coding|promoter|regulatory element	-	Gene Expression|Chromatin Interaction|TF binding | Reporter Assays	4651	0.4335	rs7216389	17611496	2007-07-26	Asthma	asthma	EUR	0.870502	40829	Immune System Diseases;Respiratory Tract Diseases	Immune System Diseases
2009-09-08	19732864	Allele-specific chromatin remodeling in the ZPBP2/GSDMB/ORMDL3 locus associated with the risk of asthma and autoimmune disease.	rs12936231	chr17	39872867	Cis Regulatory Element	GSDMB	Asthma|Autoimmune Diseases	CTCF|chromatin|cis-regulation|insulator|non-coding|promoter|regulatory element	-	Gene Expression|Chromatin Interaction|TF binding | Reporter Assays	33071	0.4335	rs7216389	17611496	2007-07-26	Asthma	asthma	EUR	0.870502	40829	Immune System Diseases;Respiratory Tract Diseases	Immune System Diseases
2009-09-08	19732864	Allele-specific chromatin remodeling in the ZPBP2/GSDMB/ORMDL3 locus associated with the risk of asthma and autoimmune disease.	rs12936231	chr17	39872867	Cis Regulatory Element	ORMDL3	Asthma|Autoimmune Diseases	CTCF|chromatin|cis-regulation|insulator|non-coding|promoter|regulatory element	-	Gene Expression|Chromatin Interaction|TF binding | Reporter Assays	48882	0.4335	rs7216389	17611496	2007-07-26	Asthma	asthma	EUR	0.870502	40829	Immune System Diseases;Respiratory Tract Diseases	Immune System Diseases
2009-07-01	19565498	Functional analysis of the osteoarthritis susceptibility-associated GDF5 regulatory polymorphism.	rs143383	chr20	35438203	Promoter	GDF5	Osteoarthritis	cis-regulation|regulatory element|transcription factor	-	In-vivo/Animal models|Gene Expression|TF binding|Reporter Assays	25		rs2248393	30664745	2019-01-21	Osteoarthritis	osteoarthritis	EUR	0.923636	99903	Musculoskeletal Diseases	Musculoskeletal Diseases
2009-06-30	19561604	The common colorectal cancer predisposition SNP rs6983267 at chromosome 8q24 confers potential to enhanced Wnt signaling.	rs6983267	chr8	127401060	Cis Regulatory Element	MYC	Colorectal Neoplasms	enhancer|transcription factor	-	In-vivo/Animal models|Gene Expression|TF binding	-334374	0.3902	rs6983267	18372905	2008-03-30	Colorectal cancer	colorectal cancer	EUR;Multiple	1	0	Digestive System Diseases;Neoplasms	Neoplasms
2009-06-24	19546342	A common FADS2 promoter polymorphism increases promoter activity and facilitates binding of transcription factor ELK1.	rs968567	chr11	61828092	Promoter	FADS2	highly unsaturated fatty acid levels	promoter|regulatory element|transcription factor|transcription factor binding	-	Gene Expression|TF binding|Reporter Assays	-87	0.05272	rs968567	30453627	2018-11-17	Fatty acid desaturase activity (serum)	fatty acid desaturase enzyme activity measurement	EUR	1	0
2009-06-09	19504470	Functional characterization of three single-nucleotide polymorphisms present in the human APOE promoter sequence: Differential effects in neuronal cells and on DNA-protein interactions.	rs449647	chr19	44905307	Promoter	APOE	Alzheimer Disease	promoter	-	In-vivo/Animal models|Gene Expression|TF binding	-484	0.1997	rs449647	29777097	2018-05-18	Alzheimer's disease or family history of Alzheimer's disease	Alzheimer's disease, family history of Alzheimer���s disease	EUR;Multiple	1	0	Mental Disorders;Nervous System Diseases	Nervous System Diseases
2009-06-09	19504470	Functional characterization of three single-nucleotide polymorphisms present in the human APOE promoter sequence: Differential effects in neuronal cells and on DNA-protein interactions.	rs405509	chr19	44905579	Promoter	APOE	Alzheimer Disease	promoter	-	In-vivo/Animal models|Gene Expression|TF binding	-212	0.4718	rs405509	30636644	2019-01-12	Alzheimer's disease	Alzheimer's disease, family history of Alzheimer���s disease	EUR	1	0	Mental Disorders;Nervous System Diseases	Nervous System Diseases
2009-06-04	19491260	Genetic variants on chromosome 15q25 associated with lung cancer risk in Chinese populations.	rs6495309	chr15	78622903	Promoter	CHRNA3	Lung Neoplasms	chromatin|promoter	-	In-vivo/Animal models|Gene Expression|TF binding	-1608	0.37	rs8042374	18978787	2008-11-02	Lung cancer	lung carcinoma	EUR	0.945027	7213	Neoplasms;Respiratory Tract Diseases	Neoplasms
2009-04-23	19383797	Fine mapping and functional analysis of a common variant in MSMB on chromosome 10q11.2 associated with prostate cancer susceptibility.	rs10993994	chr10	46046326	Promoter	MSMB	Prostatic Neoplasms	promoter|transcription factor	-	Gene Expression|TF binding|Reporter Assays	-57	0.4826	rs10993994	18264096	2008-02-10	Prostate cancer	prostate carcinoma	EUR	1	0	Neoplasms;Male Urogenital Diseases	Neoplasms
2009-01-21	19153072	Fine mapping association study and functional analysis implicate a SNP in MSMB at 10q11 as a causal variant for prostate cancer risk.	rs10993994	chr10	46046326	Promoter	MSMB	Prostatic Neoplasms	promoter	-	In-vivo/Animal models|Gene Expression|Reporter Assays	-57	0.4826	rs10993994	18264096	2008-02-10	Prostate cancer	prostate carcinoma	EUR	1	0	Neoplasms;Male Urogenital Diseases	Neoplasms
2008-11-06	18984742	A single-nucleotide polymorphism in a methylatable Foxa2 binding site of the G6PC2 promoter is associated with insulin secretion in vivo and increased promoter activity in vitro.	rs573225	chr2	168901031	Promoter	G6PC2	Insulin Resistance	cis-regulation|promoter|transcription factor|transcription factor binding	-	In-vivo/Animal models|Gene Expression|TF binding	-260	0.1446	rs560887	18451265	2008-06-19	Fasting plasma glucose	fasting blood glucose measurement	EUR	0.893005	5607	Nutritional and Metabolic Diseases	Nutritional and Metabolic Diseases
2008-10-07	18836445	Disruption of an AP-2alpha binding site in an IRF6 enhancer is associated with cleft lip.	rs642961	chr1	209815925	Cis Regulatory Element	IRF6	Cleft Lip	enhancer|regulatory element|transcription factor|transcription factor binding	-	In-vivo/Animal models|Gene Expression|TF binding	-9750	0.1771	rs642961	19270707	2009-03-08	Orofacial clefts	cleft lip	Multiple;EUR	1	0	Stomatognathic Diseases;Congenital, Hereditary, and Neonatal Diseases and Abnormalities	Stomatognathic Diseases
2007-01-27	17255560	Association analysis of CD40 polymorphisms with asthma and the level of serum total IgE.	rs1883832	chr20	46118343	Promoter	CD40	Asthma|Autoimmune Diseases	promoter	-	Gene Expression|Reporter Assays	-5	0.2288	rs1883832	26974007	2016-03-14	Chronic inflammatory diseases (ankylosing spondylitis, Crohn's disease, psoriasis, primary sclerosing cholangitis, ulcerative colitis) (pleiotropy)	ankylosing spondylitis, psoriasis, ulcerative colitis, Crohn's disease, sclerosing cholangitis	EUR	1	0	Immune System Diseases;Respiratory Tract Diseases	Immune System Diseases
